# Supplementary material for: Gene Expression Profiling of Gastric Cancer
Source: J Proteomics Bioinform. Author manuscript; Available in PMC 2016 Mar 28. (PMC4809432)
Supplement: S. Table-1 [file NIHMS739604-supplement-S__Table-1.xls]

## Sheet: Sheet1
Code	Age	Sex	Tumor grade	Histological type	Staging
GC01	34	M	III	Diffuse	T3N1M0
GC02	70	F	III	Diffuse	T3N1M0
GC04	54	M	III	Diffuse	T2N0M0
GC05	65	F	II	Intestinal	T2N1M0
GC06	65	M	III	Intestinal	T3N3M0
GC07	65	M	II	Intestinal	T2N1M0
GC08	65	F	II	Intestinal	T2N1M0
GC09	50	M	III	Intestinal	T3N0M0
GC10	38	M	III	Diffuse	T4N2M0
GC11	66	M	III	Intestinal	T3N2M0
GC13	62	M	II	Intestinal	T2N1M0
GC15	65	F	III	Diffuse	T3N2M0
GC16	44	M	III	Diffuse	T3N2M0
GC17	60	M	III	Intestinal	T3N3M0
