# Supplementary material for: Gene Expression Profiling of Gastric Cancer
Source: J Proteomics Bioinform. Author manuscript; Available in PMC 2016 Mar 28. (PMC4809432)
Supplement: S. Table-2 [file NIHMS739604-supplement-S__Table-2.xls]

## Sheet: Sheet1
Marimuthu et al., 2010. Gene expression profiling of gastric cancer
Supplemental Table 1. A Complete list of upregulated genes in gastric cancer
ProbeName	Gene Symbol	Description	Fold change	Corrected p value	p value
A_32_P161855	KIAA1199	KIAA1199 (KIAA1199), mRNA [NM_18689]	29.456	8.30306e-05	6.56882e-06
A_23_P56746	FAP	fibroblast activation protein, alpha (FAP), mRNA [NM_446]	23.5979	3.76383e-05	2.36446e-06
A_23_P57784	CLDN1	claudin 1 (CLDN1), mRNA [NM_2111]	22.5363	2.71396e-05	1.55072e-06
A_24_P139152	COL8A1	collagen, type VIII, alpha 1 [Source:HGNC Symbol;Acc:2215] [ENST26137]	21.9042	1.03195e-05	4.31433e-07
A_24_P535256	INHBA	inhibin, beta A [Source:HGNC Symbol;Acc:666] [ENST24228]	21.759	4.78031e-05	3.24674e-06
A_23_P211762	COL8A1	collagen, type VIII, alpha 1 [Source:HGNC Symbol;Acc:2215] [ENST26137]	15.7709	4.96986e-06	1.54613e-07
A_24_P372189		cDNA FLJ14388 fis, clone HEMBA12716. [AK27294]	15.7643	9.80767e-05	8.12911e-06
A_23_P7313	SPP1	secreted phosphoprotein 1 (SPP1), transcript variant 1, mRNA [NM_1458]	14.6424	3.55612e-05	2.19481e-06
A_23_P27013	HOXB9	homeobox B9 (HOXB9), mRNA [NM_2417]	14.2182	1.72548e-05	8.43571e-07
A_23_P25150	HOXC9	homeobox C9 (HOXC9), mRNA [NM_6897]	13.0449	7.10657e-06	2.53701e-07
A_23_P71570	OSR2	odd-skipped related 2 (Drosophila) (OSR2), transcript variant 2, mRNA [NM_531]	12.9892	0.000194683	1.94764e-05
A_23_P127107	CLRN3	clarin 3 (CLRN3), mRNA [NM_152311]	12.6717	0.000340919	3.9175e-05
A_23_P324754	KIAA1199	KIAA1199 (KIAA1199), mRNA [NM_18689]	11.4526	9.19387e-05	7.47045e-06
A_23_P215328	SFRP4	secreted frizzled-related protein 4 (SFRP4), mRNA [NM_314]	11.3209	4.758e-05	3.22696e-06
A_23_P407840	FNDC1	fibronectin type III domain containing 1 (FNDC1), mRNA [NM_32532]	11.1623	0.000163212	1.55653e-05
A_23_P62021	THBS2	Human thrombospondin 2 (THBS2) mRNA, complete cds. [L1235]	11.1073	7.03728e-05	5.30839e-06
A_24_P192485	TNFRSF11B	tumor necrosis factor receptor superfamily, member 11b (TNFRSF11B), mRNA [NM_2546]	10.7346	7.76655e-05	6.04231e-06
A_24_P605612	THBS2	thrombospondin 2 (THBS2), mRNA [NM_3247]	10.485	0.000116157	1.00833e-05
A_23_P216429	ASPN	asporin (ASPN), mRNA [NM_1768]	10.2077	0.000421486	5.14177e-05
A_23_P208126	SERPINB5	serpin peptidase inhibitor, clade B (ovalbumin), member 5 (SERPINB5), mRNA [NM_2639]	10.0774	0.000278264	3.03827e-05
A_23_P215459	ELN	elastin (ELN), transcript variant 1, mRNA [NM_51]	9.73449	3.30489e-05	1.99695e-06
A_24_P354689	SPOCK1	sparc/osteonectin, cwcv and kazal-like domains proteoglycan (testican) 1 (SPOCK1), mRNA [NM_4598]	9.65556	0.000136518	1.24017e-05
A_23_P122924	INHBA	inhibin, beta A (INHBA), mRNA [NM_2192]	9.50932	1.49532e-05	6.98665e-07
A_23_P354694	WISP1	WNT1 inducible signaling pathway protein 1 (WISP1), transcript variant 1, mRNA [NM_3882]	9.02532	0.000133807	1.20935e-05
A_23_P16866	VIL1	Homo sapiens villin 1 (VIL1), mRNA [NM_007127]	9.0123	0.000998502	0.000156532
A_32_P232647			8.9494	0.000119429	1.04722e-05
A_23_P429950	KAL1	Kallmann syndrome 1 sequence (KAL1), mRNA [NM_216]	8.87699	2.40632e-05	1.32341e-06
A_23_P127957	P4HA3	prolyl 4-hydroxylase, alpha polypeptide III (P4HA3), mRNA [NM_18294]	8.85255	0.000125582	1.11729e-05
A_24_P739344	NOX4	NADPH oxidase 4 (NOX4), transcript variant 1, mRNA [NM_16931]	8.67862	7.20434e-05	5.46855e-06
A_23_P369899	TMEM158	transmembrane protein 158 (gene/pseudogene) (TMEM158), mRNA [NM_15444]	8.56278	7.24069e-05	5.50456e-06
A_24_P260443	THBS4	thrombospondin 4 (THBS4), mRNA [NM_3248]	8.49573	0.000286767	3.15288e-05
A_23_P111888	CTHRC1	collagen triple helix repeat containing 1 (CTHRC1), mRNA [NM_138455]	8.46332	9.86663e-05	8.18998e-06
A_23_P127288	IL2RA	interleukin 2 receptor, alpha (IL2RA), mRNA [NM_417]	8.10971	4.30947e-05	2.83047e-06
A_23_P95930	HMGA2	high mobility group AT-hook 2 (HMGA2), transcript variant 1, mRNA [NM_3483]	8.09667	0.000156915	1.47701e-05
A_24_P331704	KRT8	keratin 8 (KRT8), transcript variant 1, mRNA [NM_18257]	8.06357	0.000179188	1.76209e-05
A_23_P19987	IGF2BP3	insulin-like growth factor 2 mRNA binding protein 3 (IGF2BP3), mRNA [NM_6547]	7.82306	5.53654e-05	3.91261e-06
A_23_P43164	SULF1	sulfatase 1 (SULF1), transcript variant 3, mRNA [NM_1517]	7.8024	0.000203933	2.05953e-05
A_23_P39898	CALCRL	calcitonin receptor-like (CALCRL), mRNA [NM_5795]	7.74381	3.78342e-06	1.00613e-07
A_23_P18078	RARRES1	retinoic acid receptor responder (tazarotene induced) 1 (RARRES1), transcript variant 2, mRNA [NM_2888]	7.63079	3.85419e-05	2.44422e-06
A_23_P113777	ITGBL1	integrin, beta-like 1 (with EGF-like repeat domains) (ITGBL1), mRNA [NM_4791]	7.4635	9.05705e-05	7.32246e-06
A_23_P13548	CHRDL2	chordin-like 2 (CHRDL2), mRNA [NM_15424]	7.44969	3.4784e-05	2.12902e-06
A_23_P369343	KLK8	kallikrein-related peptidase 8 (KLK8), transcript variant 2, mRNA [NM_14455]	7.43119	0.000591498	7.93624e-05
A_23_P69030	COL8A1	collagen, type VIII, alpha 1 (COL8A1), transcript variant 1, mRNA [NM_185]	7.3907	4.95028e-06	1.53714e-07
A_23_P63083	ASH1L	ash1 (absent, small, or homeotic)-like (Drosophila) (ASH1L), mRNA [NM_18489]	7.30168	1.98257e-06	8.1786e-09
A_24_P365015	HOXB13	homeobox B13 (HOXB13), mRNA [NM_6361]	7.28663	0.000298658	3.32141e-05
A_23_P126836	TNFSF4	tumor necrosis factor (ligand) superfamily, member 4 (TNFSF4), mRNA [NM_3326]	7.20634	0.000174809	1.70543e-05
A_23_P109072	SALL4	sal-like 4 (Drosophila) (SALL4), mRNA [NM_2436]	7.16791	1.98257e-06	1.96199e-08
A_32_P157504		cDNA FLJ3731 fis, clone BRAMY21676. [AK94629]	7.10774	0.000135855	1.23183e-05
A_23_P436369	FILIP1	filamin A interacting protein 1 (FILIP1), mRNA [NM_15687]	7.04736	6.45559e-05	4.74747e-06
A_24_P727884	C11orf41	chromosome 11 open reading frame 41 (C11orf41), mRNA [NM_12194]	7.03905	9.67405e-05	7.97292e-06
A_24_P324886	DOCK4	dedicator of cytokinesis 4 (DOCK4), mRNA [NM_1475]	7.01744	2.30819e-05	1.25265e-06
A_23_P20443	LZTS1	leucine zipper, putative tumor suppressor 1 (LZTS1), mRNA [NM_212]	6.92662	0.000170683	1.65437e-05
A_23_P47148	NOX4	NADPH oxidase 4 (NOX4), transcript variant 1, mRNA [NM_16931]	6.90954	0.000309464	3.47622e-05
A_23_P55020	CD3LF	CD3 molecule-like family member f (CD3LF), mRNA [NM_13918]	6.87157	7.38204e-06	2.68565e-07
A_24_P546043		cDNA FLJ26589 fis, clone LNF783. [AK1399]	6.7872	0.00016259	1.54783e-05
A_23_P214176	CD19	CD19 molecule (CD19), transcript variant 1, mRNA [NM_133493]	6.7229	3.07631e-05	1.82065e-06
A_24_P129277	NOD1	nucleotide-binding oligomerization domain containing 1 (NOD1), mRNA [NM_692]	6.64259	2.1566e-06	3.43225e-08
DCP_22_6		Unknown	6.54215	3.85849e-06	1.03849e-07
A_23_P368886	CHSY3	chondroitin sulfate synthase 3 (CHSY3), mRNA [NM_175856]	6.41612	5.93431e-06	1.99721e-07
A_32_P74763			6.39294	1.65441e-05	7.92724e-07
A_23_P18186	GNB4	guanine nucleotide binding protein (G protein), beta polypeptide 4 (GNB4), mRNA [NM_21629]	6.35419	5.43816e-06	1.77597e-07
A_24_P280983	HOXA11AS	HOXA11 antisense RNA (non-protein coding) (HOXA11AS), antisense RNA [NR_2795]	6.34954	0.000389629	4.65803e-05
A_24_P935794	FAM15A	family with sequence similarity 15, member A (FAM15A), mRNA [NM_27413]	6.34783	0.000193092	1.92749e-05
A_32_P116113		CN479762 UI-H-EU-azu-l-4--UI.s1 NCI_CGAP_Car1 cDNA clone UI-H-EU-azu-l-4--UI 3', mRNA sequence [CN479762]	6.33871	3.20876e-05	1.92637e-06
A_24_P253676		cadherin 11, type 2, OB-cadherin (osteoblast) [Source:HGNC Symbol;Acc:175] [ENST394156]	6.29289	0.000121361	1.07087e-05
A_32_P132169			6.2519	8.34525e-06	3.1879e-07
A_23_P213562	F2R	coagulation factor II (thrombin) receptor (F2R), mRNA [NM_1992]	6.24785	0.000159536	1.51091e-05
A_24_P270279			6.21915	0.000564734	7.49396e-05
A_32_P124708	ONECUT2	one cut homeobox 2 (ONECUT2), mRNA [NM_4852]	6.06682	0.00037838	4.47545e-05
A_23_P90436	COMP	cartilage oligomeric matrix protein (COMP), mRNA [NM_95]	6.05613	0.000217361	2.23322e-05
A_23_P85209	IL13RA2	interleukin 13 receptor, alpha 2 (IL13RA2), mRNA [NM_64]	6.04147	0.000653615	9.04941e-05
DCP_22_7		Unknown	6.01599	5.19698e-05	3.60309e-06
A_23_P148990	HMCN1	hemicentin 1 (HMCN1), mRNA [NM_31935]	5.99736	0.000467478	5.88713e-05
A_23_P116512	PRR5L	proline rich 5 like (PRR5L), transcript variant 2, mRNA [NM_24841]	5.99498	1.29431e-05	5.76754e-07
A_23_P137173	TMSB15A	thymosin beta 15a (TMSB15A), mRNA [NM_21992]	5.97806	0.000198085	1.98986e-05
A_24_P52697	H19	H19, imprinted maternally expressed transcript (non-protein coding) (H19), non-coding RNA [NR_2196]	5.97479	3.21293e-06	7.59961e-08
A_23_P204304	PTPRO	protein tyrosine phosphatase, receptor type, O (PTPRO), transcript variant 1, mRNA [NM_3667]	5.97196	1.45914e-05	6.75367e-07
A_23_P208167	FPR3	formyl peptide receptor 3 (FPR3), mRNA [NM_23]	5.95349	5.22534e-05	3.63293e-06
A_23_P386254	NKX3-2	NK3 homeobox 2 (NKX3-2), mRNA [NM_1189]	5.91362	0.000878216	0.00013214
A_24_P264943	COMP	cartilage oligomeric matrix protein (COMP), mRNA [NM_95]	5.81857	0.000395862	4.75693e-05
A_24_P810290	PPAPDC1A	phosphatidic acid phosphatase type 2 domain containing 1A (PPAPDC1A), mRNA [NM_1359]	5.7693	0.000294446	3.26238e-05
A_24_P799048		Sequence 153 from Patent WO22754. [AX721193]	5.7183	5.35194e-06	1.73609e-07
A_32_P196021	FGF7	fibroblast growth factor 7 (keratinocyte growth factor) (FGF7), mRNA [NM_29]	5.69988	5.63414e-05	4.00078e-06
DCP_22_4		Unknown	5.69786	4.32138e-06	1.24195e-07
A_23_P12554	PKD2L1	polycystic kidney disease 2-like 1 (PKD2L1), mRNA [NM_16112]	5.695	1.76583e-05	8.70174e-07
A_32_P60065	F2RL2	coagulation factor II (thrombin) receptor-like 2 (F2RL2), mRNA [NM_411]	5.68541	0.000130159	1.16973e-05
A_24_P916586	BICD1	bicaudal D homolog 1 (Drosophila), mRNA (cDNA clone IMAGE:35215), with apparent retained intron. [BC191]	5.63391	3.33977e-06	8.03686e-08
DCP_22_9		Unknown	5.62689	0.000101167	8.464e-06
A_24_P410320		clone 666 unknown mRNA, partial sequence. [AF9189]	5.47616	1.98257e-06	1.70386e-08
A_32_P131449			5.46663	4.38733e-05	2.89442e-06
A_24_P944788	HGF	hepatocyte growth factor (hepapoietin A; scatter factor) [Source:HGNC Symbol;Acc:4893] [ENST22239]	5.45756	0.000293369	3.24688e-05
A_24_P291814	COL12A1	collagen, type XII, alpha 1 (COL12A1), transcript variant long, mRNA [NM_437]	5.42485	0.000261832	2.81246e-05
A_23_P123234			5.37416	2.61606e-06	5.42843e-08
A_24_P827096		62348464F1 NIH_MGC_9 cDNA clone IMAGE:4443519 5', mRNA sequence [BG118529]	5.33546	1.44846e-05	6.69372e-07
A_23_P216225	EGR3	early growth response 3 (EGR3), mRNA [NM_443]	5.28501	0.000347524	4.01116e-05
A_24_P497235		, clone IMAGE:416329, mRNA. [BC17398]	5.28472	8.10147e-05	6.38567e-06
A_24_P201171	STXBP1	syntaxin binding protein 1 (STXBP1), transcript variant 1, mRNA [NM_3165]	5.27487	1.74249e-05	8.55283e-07
A_24_P312119	FKBP14	FK56 binding protein 14, 22 kDa [Source:HGNC Symbol;Acc:18625] [ENST22283]	5.27166	1.11625e-05	4.78085e-07
A_24_P253003	WNT11	wingless-type MMTV integration site family, member 11 (WNT11), mRNA [NM_4626]	5.2507	0.000332429	3.79478e-05
A_23_P91850	IL2RB	interleukin 2 receptor beta (IL2RB), mRNA [NM_144717]	5.17977	0.000485343	6.17073e-05
A_23_P18798	PCDHB9	protocadherin beta 9 (PCDHB9), mRNA [NM_19119]	5.17964	0.000128564	1.15216e-05
A_24_P924641			5.15895	7.1644e-05	5.42564e-06
A_23_P88880	ZNF423	zinc finger protein 423 (ZNF423), mRNA [NM_1569]	5.158	9.50139e-05	7.77582e-06
A_23_P143199	STK4	serine/threonine kinase 4 (STK4), mRNA [NM_6282]	5.13643	1.66188e-06	1.5368e-09
A_24_P354849		AGENCOURT_8228657 Lupski_dorsal_root_ganglion cDNA clone IMAGE:618293 5', mRNA sequence [BQ881683]	5.13387	8.43496e-05	6.69575e-06
A_32_P191746			5.11601	0.00065816	9.13569e-05
A_23_P7528	DPYSL3	dihydropyrimidinase-like 3 (DPYSL3), mRNA [NM_1387]	5.10049	0.000337187	3.86069e-05
A_24_P389415	PNMA2	paraneoplastic antigen MA2 (PNMA2), mRNA [NM_7257]	5.09474	0.000263641	2.83896e-05
A_32_P184394	TFEC	transcription factor EC (TFEC), transcript variant 1, mRNA [NM_12252]	5.08619	7.39518e-05	5.67421e-06
A_32_P472968		cDNA clone IMAGE:5312754. [BC4711]	5.08554	3.52194e-05	2.16581e-06
A_32_P106466			5.07846	2.2789e-06	4.01488e-08
A_23_P430658	HEYL	hairy/enhancer-of-split related with YRPW motif-like (HEYL), mRNA [NM_14571]	5.07086	3.72528e-05	2.33164e-06
A_24_P383523	SAMD4A	sterile alpha motif domain containing 4A (SAMD4A), transcript variant 1, mRNA [NM_15589]	5.0587	2.5932e-06	5.33689e-08
A_23_P34827	HCN3	hyperpolarization activated cyclic nucleotide-gated potassium channel 3 (HCN3), mRNA [NM_2897]	5.05574	1.19494e-05	5.21391e-07
A_24_P379233	GJB3	gap junction protein, beta 3, 31kDa (GJB3), transcript variant 1, mRNA [NM_249]	5.04962	8.17486e-05	6.4578e-06
A_23_P104073	S1A3	S1 calcium binding protein A3 (S1A3), mRNA [NM_296]	5.04464	3.41255e-06	8.42073e-08
A_32_P148538	LPPR4	lipid phosphate phosphatase-related protein type 4 (LPPR4), transcript variant 1, mRNA [NM_14839]	5.02337	0.000758662	0.00010948
A_23_P51856	DUSP1	dual specificity phosphatase 1 (DUSP1), transcript variant 1, mRNA [NM_727]	5.0187	3.22406e-05	1.93791e-06
A_24_P896765			5.00502	4.25968e-05	2.78533e-06
A_23_P214554	TRIM15	tripartite motif-containing 15 (TRIM15), mRNA [NM_33229]	5.0029	8.75079e-05	7.00739e-06
A_23_P97780	LOC33862	hypothetical protein LOC33862, mRNA (cDNA clone IMAGE:62328), partial cds. [BC439]	4.99549	0.000254124	2.70246e-05
A_24_P158089	SERPINE1	serpin peptidase inhibitor, clade E (nexin, plasminogen activator inhibitor type 1), member 1 (SERPINE1), transcript variant 1, mRNA [NM_62]	4.983	6.5358e-05	4.82396e-06
A_23_P351275	UPP1	uridine phosphorylase 1 (UPP1), transcript variant 2, mRNA [NM_181597]	4.97999	0.000373964	4.4046e-05
A_32_P226620	ARHGAP31	Cdc42 GTPase-activating protein [Source:UniProtKB/Swiss-Prot;Acc:Q2M1Z3] [ENST264245]	4.97944	4.42491e-06	1.29324e-07
A_23_P119835	NLRC4	NLR family, CARD domain containing 4 (NLRC4), mRNA [NM_2129]	4.97687	0.000247835	2.62352e-05
A_23_P93737	DYNC1I1	dynein, cytoplasmic 1, intermediate chain 1 (DYNC1I1), transcript variant 1, mRNA [NM_4411]	4.97055	0.000337598	3.8703e-05
A_32_P228348	FLJ45248	full-length cDNA clone CSDI14YH5 of Placenta Cot 25-normalized of (human). [CR686]	4.96415	4.91839e-05	3.35968e-06
A_23_P323751	FAM83D	family with sequence similarity 83, member D (FAM83D), mRNA [NM_3919]	4.961	0.000614581	8.35434e-05
A_23_P333605	ENPEP	glutamyl aminopeptidase (aminopeptidase A) (ENPEP), mRNA [NM_1977]	4.95686	0.000219688	2.26569e-05
A_24_P277211	HRH1	histamine receptor H1 (HRH1), transcript variant 4, mRNA [NM_861]	4.95166	0.000168009	1.61741e-05
A_23_P212179	HRH1	histamine receptor H1 (HRH1), transcript variant 4, mRNA [NM_861]	4.93926	6.00801e-05	4.34083e-06
A_23_P144843	ESM1	endothelial cell-specific molecule 1 (ESM1), transcript variant 1, mRNA [NM_736]	4.91427	0.00078114	0.000113769
A_24_P503729	MIR1245	microRNA 1245 (MIR1245), microRNA [NR_31647]	4.89824	0.00019357	1.93367e-05
A_32_P57877		UI-H-FT2-bjj-b-17--UI.s1 NCI_CGAP_FT2 cDNA clone UI-H-FT2-bjj-b-17--UI 3', mRNA sequence [CD36538]	4.88807	1.78135e-06	4.57402e-09
A_32_P226656		BF76214 CM1-CT638-212-683-e8 CT638 cDNA, mRNA sequence [BF76214]	4.87948	0.000196627	1.97153e-05
A_23_P77493	TUBB3	tubulin, beta 3 (TUBB3), mRNA [NM_686]	4.8565	0.000357732	4.15597e-05
A_23_P54055	JUB	jub, ajuba homolog (Xenopus laevis) (JUB), transcript variant 1, mRNA [NM_32876]	4.85592	0.000158234	1.4952e-05
A_23_P62115	TIMP1	TIMP metallopeptidase inhibitor 1 (TIMP1), mRNA [NM_3254]	4.8518	9.66473e-06	3.93946e-07
A_24_P328524	KALRN	kalirin, RhoGEF kinase (KALRN), transcript variant 2, mRNA [NM_3947]	4.84534	3.39339e-06	8.26609e-08
A_23_P500998	HOXA9	homeobox A9 (HOXA9), mRNA [NM_152739]	4.84093	6.5035e-05	4.79097e-06
A_23_P133236	PCDHB14	protocadherin beta 14 (PCDHB14), mRNA [NM_18934]	4.83876	0.000405243	4.88643e-05
A_23_P345707	C15orf42	chromosome 15 open reading frame 42 (C15orf42), mRNA [NM_152259]	4.83184	2.59165e-05	1.4657e-06
A_24_P304071	IFIT2	interferon-induced protein with tetratricopeptide repeats 2 (IFIT2), mRNA [NM_1547]	4.81874	0.000544618	7.15281e-05
A_32_P178800	ITGA2	integrin, alpha 2 (CD49B, alpha 2 subunit of VLA-2 receptor) (ITGA2), mRNA [NM_223]	4.7782	8.08362e-06	3.02147e-07
A_24_P86240	BMP2K	BMP2 inducible kinase (BMP2K), transcript variant 1, mRNA [NM_198892]	4.77373	2.01712e-06	2.29148e-08
A_24_P238578	ZNF518B	zinc finger protein 518B (ZNF518B), mRNA [NM_5342]	4.75695	3.69054e-06	9.59165e-08
A_23_P84063	NTM	neurotrimin (NTM), transcript variant 1, mRNA [NM_16522]	4.75254	0.000144988	1.33546e-05
A_23_P52410	RTKN2	rhotekin 2 (RTKN2), mRNA [NM_14537]	4.72572	0.000887393	0.000133975
A_23_P119778	SLC39A1	solute carrier family 39 (zinc transporter), member 1 (SLC39A1), transcript variant 2, mRNA [NM_2342]	4.71033	3.9818e-05	2.54799e-06
A_24_P28739	CCDC88A	coiled-coil domain containing 88A (CCDC88A), transcript variant 2, mRNA [NM_1884]	4.69463	1.35023e-05	6.12143e-07
A_23_P304489	FAM19A5	family with sequence similarity 19 (chemokine (C-C motif)-like), member A5 (FAM19A5), transcript variant 2, mRNA [NM_15381]	4.6719	0.000360868	4.19943e-05
A_23_P166467	BAIAP2L2	cDNA: FLJ22582 fis, clone HSI2576. [AK26235]	4.65334	0.000237318	2.48504e-05
A_23_P39574	CCDC15	coiled-coil domain containing 15 (CCDC15), mRNA [NM_18539]	4.63989	4.1535e-05	2.68996e-06
A_23_P169479	GNA14	guanine nucleotide binding protein (G protein), alpha 14 (GNA14), mRNA [NM_4297]	4.62537	0.000167748	1.61409e-05
A_24_P861099	FLJ22536	cDNA FLJ37399 fis, clone BRAMY227587. [AK94718]	4.61673	0.000376279	4.43785e-05
A_23_P89824	C18orf45	chromosome 18 open reading frame 45 (C18orf45), mRNA [NM_32933]	4.60872	1.7249e-06	3.167e-09
A_23_P432947	GREM1	gremlin 1, cysteine knot superfamily, homolog (Xenopus laevis) (GREM1), mRNA [NM_13372]	4.6003	0.000555566	7.33174e-05
A_23_P303210	IKBIP	IKBKB interacting protein (IKBIP), transcript variant 1, mRNA [NM_153687]	4.58232	4.51414e-06	1.33617e-07
A_24_P825942	LOC541471	mRNA; cDNA DKFZp686K1621 (from clone DKFZp686K1621). [BX647931]	4.55382	0.000927689	0.000142541
A_32_P11670	THSD7A	thrombospondin, type I, domain containing 7A (THSD7A), mRNA [NM_1524]	4.53469	0.000745282	0.000106906
A_23_P155848	DKK2	dickkopf homolog 2 (Xenopus laevis) (DKK2), mRNA [NM_14421]	4.53201	8.49057e-06	3.2687e-07
A_24_P6517	PLEKHG1	pleckstrin homology domain containing, family G (with RhoGef domain) member 1 (PLEKHG1), mRNA [NM_129884]	4.53083	1.51864e-05	7.11774e-07
A_24_P239689	SGTB	small glutamine-rich tetratricopeptide repeat (TPR)-containing, beta (SGTB), mRNA [NM_1972]	4.50822	1.11422e-05	4.76405e-07
A_23_P216176	MSR1	macrophage scavenger receptor 1 (MSR1), transcript variant SR-AI, mRNA [NM_138715]	4.48539	0.000127985	1.14459e-05
A_24_P76831	SLC11A1	solute carrier family 11 (proton-coupled divalent metal ion transporters), member 1 (SLC11A1), mRNA [NM_578]	4.48341	5.21971e-06	1.67161e-07
A_23_P203267	TRIM29	tripartite motif-containing 29 (TRIM29), mRNA [NM_1211]	4.48071	0.000456339	5.70021e-05
DCP_22_2		Unknown	4.46635	4.89426e-06	1.50671e-07
A_24_P400324	THSD7A	thrombospondin, type I, domain containing 7A (THSD7A), mRNA [NM_1524]	4.46512	0.00033217	3.78867e-05
A_23_P32177	LHX6	LIM homeobox 6 (LHX6), transcript variant 1, mRNA [NM_14368]	4.46023	9.05209e-06	3.58401e-07
A_24_P371281	TMEM22	transmembrane protein 22 (TMEM22), transcript variant 1, mRNA [NM_25246]	4.46018	2.17687e-06	3.4804e-08
A_24_P345866	HPSE	, clone IMAGE:46965, mRNA. [BC29464]	4.45531	0.000437886	5.40365e-05
A_32_P201620			4.45479	3.43587e-06	8.49498e-08
A_23_P64785	ZNF641	zinc finger protein 641 (ZNF641), transcript variant 1, mRNA [NM_15232]	4.45427	1.98257e-06	1.71448e-08
A_23_P349147	MUC3B	MUC3B mRNA for intestinal mucin, partial cds. [AB38783]	4.42914	0.000990033	0.000154818
A_23_P502747	RASAL2	RAS protein activator like 2 (RASAL2), transcript variant 2, mRNA [NM_17692]	4.41514	8.1666e-06	3.09231e-07
A_32_P121079	LOC284542	mRNA for FLJ388 protein. [AK9467]	4.40847	0.000611795	8.28967e-05
A_23_P60387	NOTCH1	Notch homolog 1, translocation-associated (Drosophila) (NOTCH1), mRNA [NM_17617]	4.38409	2.02048e-05	1.04729e-06
A_32_P162066	FAM15A	family with sequence similarity 15, member A (FAM15A), mRNA [NM_1918]	4.38136	9.47349e-05	7.75068e-06
A_23_P206212	THBS1	thrombospondin 1 (THBS1), mRNA [NM_3246]	4.3761	2.69117e-05	1.53508e-06
A_24_P99244	FGF7	fibroblast growth factor 7 (keratinocyte growth factor) (FGF7), mRNA [NM_29]	4.37428	0.000673237	9.39579e-05
A_23_P65240	COL4A1	collagen, type IV, alpha 1 (COL4A1), mRNA [NM_1845]	4.36531	0.0004078	4.92421e-05
A_24_P349039	ARHGAP31	Rho GTPase activating protein 31 (ARHGAP31), mRNA [NM_2754]	4.36317	2.2789e-06	4.02074e-08
A_23_P345460	PLEKHG4	pleckstrin homology domain containing, family G (with RhoGef domain) member 4 (PLEKHG4), transcript variant 1, mRNA [NM_15432]	4.36084	0.000205945	2.08536e-05
A_23_P138099	ABL2	v-abl Abelson murine leukemia viral oncogene homolog 2 (arg, Abelson-related gene) (ABL2), transcript variant b, mRNA [NM_7314]	4.35374	3.50316e-06	8.86595e-08
A_23_P14255	GUCY1B2	guanylate cyclase 1, soluble, beta 2 (GUCY1B2), non-coding RNA [NR_3923]	4.33344	3.72059e-06	9.74244e-08
A_23_P19333	TREM1	triggering receptor expressed on myeloid cells 1 (TREM1), mRNA [NM_18643]	4.30997	0.00013631	1.23695e-05
A_32_P85999	CDH13	cadherin 13, H-cadherin (heart) (CDH13), mRNA [NM_1257]	4.30974	0.000627044	8.58479e-05
A_23_P208567	PODNL1	podocan-like 1 (PODNL1), transcript variant 1, mRNA [NM_24825]	4.30478	1.47847e-05	6.87551e-07
A_23_P55749	COL5A3	collagen, type V, alpha 3 (COL5A3), mRNA [NM_15719]	4.3032	3.77709e-05	2.38062e-06
A_23_P302787	LOC375295	hypothetical gene supported by BC13438, mRNA (cDNA clone IMAGE:389973), partial cds. [BC13438]	4.29991	0.000319118	3.60293e-05
A_23_P304716	HES2	hairy and enhancer of split 2 (Drosophila) (HES2), mRNA [NM_1989]	4.29552	5.11411e-06	1.62161e-07
A_23_P49155	CDH3	cadherin 3, type 1, P-cadherin (placental) (CDH3), mRNA [NM_1793]	4.28699	0.000165402	1.58507e-05
A_24_P265274	COL1A2	collagen, type I, alpha 2 (COL1A2), mRNA [NM_89]	4.28296	0.000560591	7.42535e-05
A_32_P99492		BX427588 FETAL LIVER cDNA clone CSDM11YM1 3-PRIME, mRNA sequence [BX427588]	4.26927	0.000410756	4.97289e-05
A_32_P43349	LOC4456	hypothetical gene supported by BC4875, mRNA (cDNA clone IMAGE:572193). [BC4875]	4.26796	0.000343497	3.95548e-05
A_23_P207879	CARD14	caspase recruitment domain family, member 14 (CARD14), transcript variant 1, mRNA [NM_2411]	4.26174	0.000384408	4.57181e-05
A_24_P944437	ARID5B	AT rich interactive domain 5B (MRF1-like) (ARID5B), mRNA [NM_32199]	4.25497	3.81144e-05	2.4134e-06
A_24_P335202	CHRDL2	chordin-like 2 (CHRDL2), mRNA [NM_15424]	4.25441	0.000237449	2.48815e-05
A_32_P196029	FGF7	fibroblast growth factor 7 (keratinocyte growth factor) (FGF7), mRNA [NM_29]	4.25072	7.19169e-05	5.45156e-06
A_24_P98109	SNX1	sorting nexin 1 (SNX1), mRNA [NM_13322]	4.24716	0.000367652	4.30941e-05
A_32_P76720	NT5DC3	5'-nucleotidase domain containing 3 (NT5DC3), mRNA [NM_13171]	4.21512	1.71094e-05	8.32716e-07
A_24_P12397	TREM2	triggering receptor expressed on myeloid cells 2 (TREM2), mRNA [NM_18965]	4.21407	5.06382e-05	3.48613e-06
A_24_P82466	GAS7	growth arrest-specific 7 (GAS7), transcript variant c, mRNA [NM_21433]	4.18808	7.649e-06	2.80697e-07
A_23_P124252	CAMK1D	calcium/calmodulin-dependent protein kinase ID (CAMK1D), transcript variant 1, mRNA [NM_2397]	4.17959	0.00010355	8.72391e-06
A_24_P53985	ZMYM1	zinc finger, MYM-type 1 (ZMYM1), mRNA [NM_24772]	4.16936	0.000160558	1.52302e-05
A_32_P95973	RIMKLA	ribosomal modification protein rimK-like family member A (RIMKLA), mRNA [NM_173642]	4.14409	0.000212836	2.17223e-05
A_23_P355295	FMO2	flavin containing monooxygenase 2 (non-functional) (FMO2), mRNA [NM_146]	4.1422	0.000303022	3.38617e-05
A_23_P213375	PCDHB2	protocadherin beta 2 (PCDHB2), mRNA [NM_18936]	4.11996	0.000846537	0.00012624
A_24_P208595	ANTXR1	anthrax toxin receptor 1 (ANTXR1), transcript variant 2, mRNA [NM_5334]	4.11894	3.29845e-05	1.99065e-06
A_23_P308073	SACS	spastic ataxia of Charlevoix-Saguenay (sacsin) (SACS), mRNA [NM_14363]	4.11349	0.000907532	0.000138384
A_23_P433829	C5orf24	chromosome 5 open reading frame 24 (C5orf24), transcript variant 2, mRNA [NM_15249]	4.10943	6.33422e-06	2.19333e-07
A_32_P184268		Q2NUU5_SODGM (Q2NUU5) Glutamate-aspartate ABC transporter ATP-binding component GltL, partial (7%) [THC2533854]	4.10721	0.000154179	1.44375e-05
A_24_P157165	MAP4K4	mitogen-activated protein kinase kinase kinase kinase 4 (MAP4K4), transcript variant 2, mRNA [NM_145686]	4.10179	0.000128913	1.15687e-05
A_23_P71989	UPP1	uridine phosphorylase 1 (UPP1), transcript variant 2, mRNA [NM_181597]	4.10134	0.000370541	4.35256e-05
A_24_P307498	ANKRD45	ankyrin repeat domain 45 (ANKRD45), mRNA [NM_198493]	4.08869	5.33577e-06	1.72955e-07
A_24_P685241	RFX3	regulatory factor X, 3 (influences HLA class II expression) [Source:HGNC Symbol;Acc:9984] [ENST3824]	4.08682	2.01712e-06	2.46152e-08
A_23_P161424	PLXDC2	plexin domain containing 2 (PLXDC2), mRNA [NM_32812]	4.08165	4.70721e-05	3.17189e-06
A_32_P166272	STX11	syntaxin 11 (STX11), mRNA [NM_3764]	4.08114	6.78063e-05	5.06406e-06
A_24_P783122	LOC1288432	cDNA FLJ41728 fis, clone HLUNG215617. [AK123722]	4.06745	1.29623e-05	5.79822e-07
(+)E1A_r60_a22		Unknown	4.06351	1.93555e-05	9.83014e-07
A_32_P19797		BX115897 BX115897 Soares_multiple_sclerosis_2NbHMSP cDNA clone IMAGp998J16611 ; IMAGE:276975, mRNA sequence [BX115897]	4.05438	6.61281e-05	4.89498e-06
A_23_P166964	TFDP2	cDNA FLJ52424 complete cds, highly similar to Transcription factor Dp-2. [AK33634]	4.05246	4.46227e-05	2.96296e-06
A_23_P60089	DOCK5	dedicator of cytokinesis 5 (DOCK5), mRNA [NM_2494]	4.04885	7.13343e-05	5.39699e-06
A_23_P163087	NID2	nidogen 2 (osteonidogen) (NID2), mRNA [NM_7361]	4.04864	0.000764501	0.000110565
A_32_P69987			4.03993	0.000100022	8.3366e-06
A_32_P104478	FGD6	FYVE, RhoGEF and PH domain containing 6 (FGD6), mRNA [NM_18351]	4.03763	0.000108146	9.25848e-06
A_23_P39799	LOXL3	lysyl oxidase-like 3 (LOXL3), mRNA [NM_3263]	4.03333	8.49633e-06	3.2769e-07
A_24_P134626	TXLNG	chromosome X open reading frame 15 (CXorf15), transcript variant 1, mRNA [NM_1836]	4.0302	8.5025e-05	6.76178e-06
A_23_P125717	NAP1L3	nucleosome assembly protein 1-like 3 (NAP1L3), mRNA [NM_4538]	4.02812	0.000921641	0.000141342
A_23_P343837	PARP11	poly (ADP-ribose) polymerase family, member 11 (PARP11), mRNA [NM_2367]	4.0154	3.79827e-05	2.40228e-06
A_24_P788227	FLJ39632	cDNA clone IMAGE:52751. [BC41856]	4.00723	3.76383e-05	2.36493e-06
A_23_P393531	INPP4A	inositol polyphosphate-4-phosphatase, type I, 17kDa (INPP4A), transcript variant a, mRNA [NM_427]	4.00661	1.98257e-06	1.41518e-08
A_24_P390583	USP31	ubiquitin specific peptidase 31 (USP31), mRNA [NM_2718]	4.00214	0.000937164	0.000144292
A_32_P98136	KIAA117	KIAA117, mRNA (cDNA clone IMAGE:5259498), partial cds. [BC37317]	3.99889	1.98257e-06	8.59344e-09
A_23_P200222	LRP8	low density lipoprotein receptor-related protein 8, apolipoprotein e receptor (LRP8), transcript variant 2, mRNA [NM_333]	3.99823	0.000942249	0.000145282
A_23_P73721	RRAGB	Ras-related GTP binding B (RRAGB), transcript variant RAGBl, mRNA [NM_16656]	3.99743	0.000380652	4.51303e-05
A_32_P117453		mRNA similar to collagen, type XVII, alpha 1 (cDNA clone IMAGE:5431129). [BC44628]	3.99242	2.23178e-06	3.8126e-08
A_32_P224727		61585434F1 NIH_MGC_7 cDNA clone IMAGE:3939776 5', mRNA sequence [BE798911]	3.98495	0.000235871	2.46645e-05
A_24_P815062		Q4LUJ_9BURK (Q4LUJ) LrgB-like protein, partial (4%) [THC2783834]	3.9813	0.000904047	0.00013772
A_23_P75071	KIF2B	kinesin family member 2B (KIF2B), mRNA [NM_16195]	3.97391	0.00042644	5.21362e-05
A_23_P256107	HPSE	heparanase (HPSE), transcript variant 1, mRNA [NM_6665]	3.97107	1.67007e-05	8.03885e-07
A_23_P425917	FAM26E	family with sequence similarity 26, member E (FAM26E), mRNA [NM_153711]	3.95908	0.000123175	1.09048e-05
A_24_P628618	LOC1288163	UI-H-FL1-bgu-l-24--UI.s1 NCI_CGAP_FL1 cDNA clone UI-H-FL1-bgu-l-24--UI 3', mRNA sequence [BU63351]	3.95429	2.29737e-06	4.1074e-08
A_24_P371628	ANKH	ankylosis, progressive homolog (mouse) (ANKH), mRNA [NM_5427]	3.95386	0.000626696	8.57571e-05
A_23_P84576	ANTXR1	anthrax toxin receptor 1 (ANTXR1), transcript variant 2, mRNA [NM_5334]	3.95297	0.000221546	2.29004e-05
A_24_P61464	ABHD13	abhydrolase domain containing 13 (ABHD13), mRNA [NM_32859]	3.94737	1.7249e-06	2.27456e-09
A_24_P203407	FITM2	fat storage-inducing transmembrane protein 2 (FITM2), mRNA [NM_18472]	3.9457	1.98257e-06	1.64226e-08
A_23_P57417	MMP11	matrix metallopeptidase 11 (stromelysin 3) (MMP11), mRNA [NM_594]	3.94036	0.000310002	3.48302e-05
DCP_22_0		Unknown	3.93614	1.54038e-05	7.2534e-07
A_32_P235274		Synthetic construct gateway clone IMAGE:12693 3' read LUM mRNA. [CU67558]	3.93402	0.00041383	5.02018e-05
A_23_P155969	PLK4	polo-like kinase 4 (Drosophila) (PLK4), mRNA [NM_14264]	3.93043	0.000613845	8.3294e-05
A_23_P388489	RPGRIP1L	RPGRIP1-like (RPGRIP1L), transcript variant 1, mRNA [NM_15272]	3.92794	0.000154396	1.44691e-05
A_23_P251962	ZNF273	zinc finger protein 273, mRNA (cDNA clone IMAGE:445234), complete cds. [BC19234]	3.91634	4.51647e-06	1.34249e-07
A_32_P51313			3.91531	7.83689e-06	2.89881e-07
A_23_P124456	PDE4D	phosphodiesterase 4D, cAMP-specific (phosphodiesterase E3 dunce homolog, Drosophila) (PDE4D), transcript variant 2, mRNA [NM_623]	3.90507	1.93335e-05	9.80483e-07
A_32_P163739	KIAA1257	KIAA1257 (KIAA1257), mRNA [NM_2741]	3.89917	0.0001125	9.70516e-06
A_32_P204959			3.89908	0.000150675	1.40178e-05
A_23_P52676	CATSPER1	cation channel, sperm associated 1 (CATSPER1), mRNA [NM_5354]	3.89507	4.92704e-05	3.36679e-06
A_23_P116235	MDK	midkine (neurite growth-promoting factor 2) (MDK), transcript variant 1, mRNA [NM_112334]	3.89295	0.000480294	6.08242e-05
A_24_P267592	SAMHD1	SAM domain and HD domain 1 (SAMHD1), mRNA [NM_15474]	3.8922	1.79165e-05	8.87495e-07
A_23_P407096	ZNF366	zinc finger protein 366 (ZNF366), mRNA [NM_152625]	3.88842	7.19637e-05	5.45861e-06
A_24_P355693	ACER3	alkaline ceramidase 3 (ACER3), mRNA [NM_18367]	3.88796	5.19036e-05	3.59724e-06
A_23_P153562	C5AR1	complement component 5a receptor 1 (C5AR1), mRNA [NM_1736]	3.88783	0.000947872	0.000146357
A_23_P334282	BMP2K	BMP2 inducible kinase (BMP2K), transcript variant 2, mRNA [NM_17593]	3.8821	1.7153e-05	8.36266e-07
A_23_P205913	SLC24A1	solute carrier family 24 (sodium/potassium/calcium exchanger), member 1 (SLC24A1), mRNA [NM_4727]	3.88147	1.98257e-06	2.16625e-08
A_23_P167324	PKD2	polycystic kidney disease 2 (autosomal dominant) (PKD2), mRNA [NM_297]	3.87448	0.000640406	8.81137e-05
A_23_P344281	ZIK1	zinc finger protein interacting with K protein 1 homolog (mouse) (ZIK1), mRNA [NM_11879]	3.87435	8.51484e-05	6.77573e-06
A_24_P76300		Sequence 962 from Patent EP138459. [AX747437]	3.87339	0.000237419	2.48668e-05
A_24_P286114	SLC1A3	solute carrier family 1 (glial high affinity glutamate transporter), member 3 (SLC1A3), transcript variant 1, mRNA [NM_4172]	3.85988	0.000734075	0.000104807
A_23_P156970	MEST	mesoderm specific transcript homolog (mouse) (MEST), transcript variant 1, mRNA [NM_242]	3.85938	0.000367281	4.30356e-05
A_23_P251002			3.85364	0.000287055	3.15738e-05
A_23_P37068	TRAF3	TNF receptor-associated factor 3 (TRAF3), transcript variant 1, mRNA [NM_145725]	3.83955	9.7445e-06	3.97909e-07
A_32_P174874	DPY19L1	dpy-19-like 1 (C. elegans) (DPY19L1), mRNA [NM_15283]	3.83661	1.6963e-05	8.2105e-07
A_32_P85593		thymosin beta15b, mRNA (cDNA clone IMAGE:5247537). [BC2839]	3.83476	0.000362419	4.22806e-05
A_24_P592012	ZBTB46	zinc finger and BTB domain containing 46 [Source:HGNC Symbol;Acc:1694] [ENST245663]	3.83388	1.3324e-05	6.01791e-07
A_23_P215505	RAPGEF5	Rap guanine nucleotide exchange factor (GEF) 5 (RAPGEF5), mRNA [NM_12294]	3.83365	0.000199607	2.00856e-05
A_23_P207476	SPAG9	sperm associated antigen 9, mRNA (cDNA clone IMAGE:55149), complete cds. [BC59946]	3.83133	2.04383e-06	2.74546e-08
A_23_P502731	PRRX1	paired related homeobox 1 (PRRX1), transcript variant pmx-1a, mRNA [NM_692]	3.82694	0.000765684	0.000110847
A_32_P201279	LOC642236	mRNA; cDNA DKFZp686M816 (from clone DKFZp686M816). [CR93366]	3.82606	0.000443946	5.49949e-05
A_23_P99996	MAGEL2	MAGE-like 2 (MAGEL2), mRNA [NM_1966]	3.81182	0.000308798	3.46649e-05
A_23_P114597	SPRR2G	small proline-rich protein 2G (SPRR2G), mRNA [NM_114291]	3.80276	6.28292e-06	2.16041e-07
A_23_P107173	MEOX1	mesenchyme homeobox 1 (MEOX1), transcript variant 1, mRNA [NM_4527]	3.80163	8.35592e-05	6.6208e-06
A_23_P201747	PADI2	peptidyl arginine deiminase, type II (PADI2), mRNA [NM_7365]	3.80065	0.00023512	2.45573e-05
A_23_P126120	CENPL	centromere protein L (CENPL), transcript variant 2, mRNA [NM_33319]	3.79938	0.000107563	9.19026e-06
A_23_P146783	NEB	nebulin (NEB), transcript variant 3, mRNA [NM_4543]	3.79881	0.000381321	4.5293e-05
A_23_P218827	POLQ	polymerase (DNA directed), theta (POLQ), mRNA [NM_19942]	3.7979	8.85329e-05	7.11184e-06
A_23_P214111	KIF13A	kinesin family member 13A (KIF13A), transcript variant 1, mRNA [NM_22113]	3.79489	0.000776316	0.000112788
A_23_P114968	PTGFRN	prostaglandin F2 receptor negative regulator (PTGFRN), mRNA [NM_244]	3.792	7.38914e-05	5.66418e-06
A_23_P55421	CBX8	chromobox homolog 8 (Pc class homolog, Drosophila) (CBX8), mRNA [NM_2649]	3.78861	4.92991e-06	1.52841e-07
A_32_P227043			3.78666	9.10417e-05	7.37098e-06
A_23_P403081	C5orf34	chromosome 5 open reading frame 34 (C5orf34), mRNA [NM_198566]	3.78149	2.20738e-06	3.64883e-08
A_24_P319613	NEK2	NIMA (never in mitosis gene a)-related kinase 2 (NEK2), mRNA [NM_2497]	3.78019	0.00023996	2.52213e-05
A_23_P344673	LOC4122	hypothetical LOC4122, mRNA (cDNA clone IMAGE:5296725). [BC47481]	3.77488	0.000331801	3.78366e-05
AT_ssH_TR_5		Unknown	3.77408	1.9979e-05	1.03267e-06
A_32_P45087			3.76886	1.78135e-06	4.76183e-09
A_24_P923102		full-length cDNA clone CSDA3YL19 of Neuroblastoma of (human). [CR6221]	3.76024	0.000411284	4.98429e-05
A_24_P175589	FLJ3477	weakly similar to zinc finger protein 195, mRNA (cDNA clone IMAGE:366289), partial cds. [BC3519]	3.75315	1.98257e-06	1.06896e-08
A_24_P930418	RBPMS	cDNA, FLJ17575. [AK31533]	3.75311	0.000271398	2.94164e-05
A_23_P201179	PHTF1	mRNA for homeobox protein LSX. [AJ11863]	3.73241	0.000158106	1.49284e-05
A_24_P59494	PARP11	poly (ADP-ribose) polymerase family, member 11 (PARP11), mRNA [NM_2367]	3.72922	6.80558e-05	5.08932e-06
A_23_P8004	HIST1H3F	histone cluster 1, H3f, mRNA (cDNA clone IMAGE:3162462), with apparent retained intron. [BC6235]	3.72602	5.80686e-05	4.16017e-06
A_23_P359630	PLGLB1	plasminogen-like B1 (PLGLB1), mRNA [NM_132392]	3.72066	3.15098e-05	1.88171e-06
A_32_P139505	KAZ	kazrin (KAZ), transcript variant A, mRNA [NM_1529]	3.71937	6.7111e-05	4.99581e-06
A_23_P60079	ANGPT2	angiopoietin 2 (ANGPT2), transcript variant 1, mRNA [NM_1147]	3.71893	0.000172792	1.68027e-05
A_32_P161327		BX433351 FETAL LIVER cDNA clone CSDM14YE4 3-PRIME, mRNA sequence [BX433351]	3.71634	0.000674767	9.42372e-05
A_23_P14083	AMIGO2	adhesion molecule with Ig-like domain 2 (AMIGO2), transcript variant 2, mRNA [NM_181847]	3.71272	0.000937476	0.000144418
A_24_P925040	CAV2	caveolin 2 (CAV2), transcript variant 1, mRNA [NM_1233]	3.70888	0.000429493	5.26558e-05
A_23_P405873	C9orf72	chromosome 9 open reading frame 72 (C9orf72), transcript variant 2, mRNA [NM_1455]	3.70608	2.42162e-05	1.33772e-06
A_32_P32061	C2orf27A	chromosome 2 open reading frame 27A (C2orf27A), mRNA [NM_1331]	3.70341	5.9417e-06	2.00115e-07
A_24_P911906	PCDH17	protocadherin 17 (PCDH17), mRNA [NM_14429]	3.70259	7.189e-05	5.44777e-06
A_32_P226556	EXT1	exostoses (multiple) 1 [Source:HGNC Symbol;Acc:3512] [ENST37824]	3.70069	5.29811e-06	1.7044e-07
A_32_P121234			3.69344	0.000340545	3.91237e-05
A_23_P211785	ZNF35	zinc finger protein 35 (ZNF35), mRNA [NM_342]	3.69145	2.08388e-05	1.08979e-06
A_23_P63541	KIF26B	kinesin family member 26B (KIF26B), mRNA [NM_1812]	3.69096	0.000676229	9.45071e-05
A_23_P57089	PMEPA1	prostate transmembrane protein, androgen induced 1 (PMEPA1), transcript variant 1, mRNA [NM_2182]	3.6906	0.00012747	1.13936e-05
A_23_P143650	DUSP18	dual specificity phosphatase 18 (DUSP18), mRNA [NM_152511]	3.68922	1.98257e-06	8.90653e-09
A_24_P65060	MEX3B	mex-3 homolog B (C. elegans) (MEX3B), mRNA [NM_32246]	3.68889	0.000212763	2.17096e-05
A_24_P744297		BX9866 Soares placenta Nb2HP cDNA clone IMAGp998L3214, mRNA sequence [BX9866]	3.67895	0.000682372	9.55655e-05
A_23_P216068	ATAD2	ATPase family, AAA domain containing 2 (ATAD2), mRNA [NM_1419]	3.67338	4.66123e-05	3.1273e-06
A_24_P482017	C7orf44	chromosome 7 open reading frame 44, mRNA (cDNA clone IMAGE:3537461). [BC1743]	3.66856	3.2581e-05	1.96312e-06
A_23_P73609	NDP	Norrie disease (pseudoglioma) (NDP), mRNA [NM_266]	3.66788	5.59204e-05	3.96544e-06
A_32_P219135	LOC41317	cDNA clone IMAGE:339818. [BC87859]	3.66628	2.05641e-05	1.07142e-06
A_32_P65804			3.66429	0.000389241	4.65085e-05
A_23_P91512	CLDN14	claudin 14 (CLDN14), transcript variant 1, mRNA [NM_144492]	3.66213	0.000194612	1.94645e-05
A_23_P64567	PPME1	protein phosphatase methylesterase 1 (PPME1), mRNA [NM_16147]	3.66003	1.98257e-06	1.01425e-08
A_23_P209356	SPAST	spastin (SPAST), transcript variant 1, mRNA [NM_14946]	3.65545	6.25897e-05	4.57089e-06
A_24_P614521		mRNA; cDNA DKFZp564G212 (from clone DKFZp564G212). [AL1113]	3.65518	1.98257e-06	8.09799e-09
A_32_P82448		BX35264 B CELLS (RAMOS CELL LINE) COT 25-NORMALIZED cDNA clone CSDL6YE2 3-PRIME, mRNA sequence [BX35264]	3.65408	3.32357e-05	2.01551e-06
A_23_P327361	DMXL2	Dmx-like 2 (DMXL2), mRNA [NM_15263]	3.6447	1.1142e-05	4.76125e-07
A_23_P407142	LUZP1	leucine zipper protein 1 (LUZP1), transcript variant 1, mRNA [NM_33631]	3.63478	0.000119101	1.04338e-05
A_24_P160225	CXorf36	chromosome X open reading frame 36 (CXorf36), transcript variant 2, mRNA [NM_24689]	3.62946	6.93258e-05	5.21672e-06
A_24_P364057	C11orf7	chromosome 11 open reading frame 7 (C11orf7), mRNA [NM_3293]	3.62741	2.07924e-05	1.08685e-06
A_23_P40217	DOK5	docking protein 5 (DOK5), mRNA [NM_18431]	3.6217	0.000608591	8.23474e-05
A_24_P82630	SMCHD1	structural maintenance of chromosomes flexible hinge domain containing 1 (SMCHD1), mRNA [NM_15295]	3.61657	0.000114856	9.94747e-06
A_32_P78733		AA878126 oe87f12.s1 NCI_CGAP_Co12 cDNA clone IMAGE:1418639 3', mRNA sequence [AA878126]	3.61575	0.000835995	0.000124159
A_24_P409013	WDR78	WD repeat domain 78 (WDR78), transcript variant 1, mRNA [NM_24763]	3.60912	0.000140067	1.28127e-05
A_32_P126832		AGENCOURT_1436862 NIH_MGC_187 cDNA clone IMAGE:345414 5', mRNA sequence [CD51175]	3.60878	0.000450531	5.61889e-05
A_32_P175864		RST251 Athersys RAGE Library cDNA, mRNA sequence [BG25572]	3.60621	1.93291e-05	9.79318e-07
A_23_P204158	RNFT2	ring finger protein, transmembrane 2 (RNFT2), transcript variant 2, mRNA [NM_32814]	3.60491	3.40946e-06	8.37161e-08
A_23_P166408	OSM	oncostatin M (OSM), mRNA [NM_253]	3.6025	0.000392127	4.69201e-05
A_23_P120243	HOXD1	homeobox D1 (HOXD1), mRNA [NM_2451]	3.60061	7.70731e-05	5.97747e-06
A_32_P226157	ZNF484	cDNA, FLJ99658. [AK39617]	3.59892	6.24526e-06	2.13986e-07
A_23_P154457	NOL1	nucleolar protein 1 (NOL1), mRNA [NM_24894]	3.5985	2.4659e-06	4.80063e-08
A_32_P80532		BF73398 PM2-AN89-181-7-h4 AN89 cDNA, mRNA sequence [BF73398]	3.59736	0.000183144	1.80858e-05
A_23_P19030	ARSI	arylsulfatase family, member I (ARSI), mRNA [NM_11231]	3.59347	4.31699e-05	2.83646e-06
A_23_P119143	ICAM5	intercellular adhesion molecule 5, telencephalin (ICAM5), mRNA [NM_3259]	3.59252	5.47449e-05	3.84745e-06
A_32_P120818		wo3h4.x1 NCI_CGAP_Gas4 cDNA clone IMAGE:2456887 3' similar to WP:C16C1.11 CE1491 HYPOTHETICAL 15.4 KD PROTEIN C16C1.11 IN CHROMOSOME III ;, mRNA sequence [AI925475]	3.59221	1.7249e-06	3.09918e-09
A_32_P50187		cDNA clone IMAGE:387878, partial cds. [BC9735]	3.59146	8.58312e-05	6.84678e-06
A_32_P131031	MACC1	metastasis associated in colon cancer 1 (MACC1), mRNA [NM_182762]	3.59138	0.000778107	0.000113214
A_24_P34155	RUNX1	runt-related transcription factor 1 (RUNX1), transcript variant 3, mRNA [NM_112267]	3.58896	0.000606417	8.20204e-05
A_23_P323783	LSM14B	LSM14B, SCD6 homolog B (S. cerevisiae) (LSM14B), mRNA [NM_14473]	3.58653	9.50855e-06	3.85729e-07
A_23_P48029	CLEC4A	C-type lectin domain family 4, member A (CLEC4A), transcript variant 1, mRNA [NM_16184]	3.5829	0.000494556	6.31479e-05
A_24_P917668		Q12928_HUMAN (Q12928) Thrombospondin-p5 (Fragment), partial (77%) [THC271284]	3.57268	0.000590261	7.91602e-05
A_23_P65789	MCTP2	multiple C2 domains, transmembrane 2 (MCTP2), transcript variant 1, mRNA [NM_18349]	3.56959	7.3533e-05	5.62238e-06
A_23_P250478	PDK3	pyruvate dehydrogenase kinase, isozyme 3 (PDK3), nuclear gene encoding mitochondrial protein, transcript variant 2, mRNA [NM_5391]	3.56901	0.000115578	1.00269e-05
A_24_P155016	TSGA14	testis specific, 14 (TSGA14), mRNA [NM_18718]	3.56554	1.60255e-05	7.62022e-07
A_32_P98854			3.56442	3.77894e-06	1.00157e-07
A_23_P82047	STXBP5	syntaxin binding protein 5 (tomosyn) (STXBP5), transcript variant 2, mRNA [NM_1127715]	3.56427	3.30042e-05	1.99289e-06
A_32_P1712	RNASE2	ribonuclease, RNase A family, 2 (liver, eosinophil-derived neurotoxin) (RNASE2), mRNA [NM_2934]	3.55858	9.96519e-05	8.30332e-06
A_24_P889103	SUZ12P	full-length cDNA clone CSDC12YL18 of Neuroblastoma Cot 25-normalized of (human). [CR597846]	3.55504	2.71128e-06	5.73027e-08
A_23_P202327	ADAM12	ADAM metallopeptidase domain 12 (ADAM12), transcript variant 1, mRNA [NM_3474]	3.55428	0.000284125	3.11347e-05
A_23_P353667	C19orf3	chromosome 19 open reading frame 3 (C19orf3), non-coding RNA [NR_27148]	3.55352	0.000145476	1.34137e-05
A_24_P152325			3.55341	0.00038127	4.52591e-05
A_23_P137634	PROX1	prospero homeobox 1 (PROX1), mRNA [NM_2763]	3.55307	0.000352849	4.08292e-05
A_23_P107744	S1PR5	sphingosine-1-phosphate receptor 5 (S1PR5), transcript variant 1, mRNA [NM_376]	3.55217	0.000126866	1.13087e-05
A_23_P136978	SRPX2	sushi-repeat-containing protein, X-linked 2 (SRPX2), mRNA [NM_14467]	3.55064	0.000913129	0.000139451
A_23_P156443	KPNA5	karyopherin alpha 5 (importin alpha 6) (KPNA5), mRNA [NM_2269]	3.55031	4.60548e-06	1.38992e-07
A_32_P147696		Sequence 54 from Patent EP138459. [AX746529]	3.55024	0.000394975	4.74147e-05
A_32_P226338		qk58d5.x1 NCI_CGAP_Co8 cDNA clone IMAGE:1873161 3' similar to gb:X6197 PROTEASOME ZETA CHAIN (HUMAN);, mRNA sequence [AI281166]	3.54884	7.02855e-06	2.49642e-07
A_23_P341567	NHEDC2	Na+/H+ exchanger domain containing 2 (NHEDC2), nuclear gene encoding mitochondrial protein, mRNA [NM_178833]	3.54854	1.17522e-05	5.09923e-07
A_24_P16913	ABCC4	ATP-binding cassette, sub-family C (CFTR/MRP), member 4 (ABCC4), transcript variant 1, mRNA [NM_5845]	3.54798	1.05016e-05	4.41091e-07
A_23_P8582	FAM126A	family with sequence similarity 126, member A (FAM126A), mRNA [NM_32581]	3.54527	1.73598e-05	8.49974e-07
A_23_P115161	DARC	Duffy blood group, chemokine receptor (DARC), transcript variant 2, mRNA [NM_236]	3.54509	8.68099e-06	3.3737e-07
A_23_P202013	ZEB1	zinc finger E-box binding homeobox 1 (ZEB1), transcript variant 2, mRNA [NM_3751]	3.54479	0.000708799	0.000100111
A_23_P259344	CECR6	cat eye syndrome chromosome region, candidate 6 (CECR6), transcript variant 1, mRNA [NM_3189]	3.54274	8.08362e-06	3.02155e-07
A_23_P320553	PPFIA3	protein tyrosine phosphatase, receptor type, f polypeptide (PTPRF), interacting protein (liprin), alpha 3 (PPFIA3), mRNA [NM_366]	3.54125	8.35737e-06	3.19505e-07
A_32_P162374	C18orf54	chromosome 18 open reading frame 54 (C18orf54), mRNA [NM_173529]	3.53925	0.000331062	3.77362e-05
A_24_P299685	PDPN	podoplanin (PDPN), transcript variant 2, mRNA [NM_198389]	3.53793	0.000822972	0.000121704
A_32_P223918		BF858887 RC5-FT194-712-23-E1 FT194 cDNA, mRNA sequence [BF858887]	3.53724	0.000510785	6.59162e-05
A_32_P187951	BTNL9	butyrophilin-like 9 (BTNL9), mRNA [NM_152547]	3.53513	2.18666e-05	1.16163e-06
A_23_P103617	ANXA9	annexin A9 (ANXA9), mRNA [NM_3568]	3.53358	0.000479514	6.06788e-05
A_32_P79966		cDNA, FLJ9738. [AK3736]	3.53174	1.97768e-06	7.41153e-09
A_23_P321377	C1orf216	chromosome 1 open reading frame 216 (C1orf216), mRNA [NM_152374]	3.5267	0.000110794	9.52022e-06
A_24_P178631		cDNA FLJ14761 fis, clone NT2RP3332. [AK27667]	3.52659	0.000232046	2.41504e-05
A_24_P752496		cDNA FLJ38567 fis, clone HCHON25166. [AK95886]	3.52635	7.91653e-07	3.08134e-10
A_23_P163440	MEX3B	mex-3 homolog B (C. elegans) (MEX3B), mRNA [NM_32246]	3.52432	0.000788276	0.000115039
A_23_P24424	DKFZp761E198	DKFZp761E198 protein (DKFZp761E198), mRNA [NM_138368]	3.52351	2.4571e-06	4.74762e-08
A_32_P150891	DIAPH3	diaphanous homolog 3 (Drosophila) (DIAPH3), transcript variant 1, mRNA [NM_142517]	3.51901	0.000537471	7.03147e-05
A_23_P38106	SPHK1	sphingosine kinase 1 (SPHK1), transcript variant 1, mRNA [NM_21972]	3.51758	9.15937e-05	7.43423e-06
A_23_P99285	GPR19	G protein-coupled receptor 19 (GPR19), mRNA [NM_6143]	3.5112	2.01712e-06	2.35618e-08
A_24_P179407	FGD6	FYVE, RhoGEF and PH domain containing 6 (FGD6), mRNA [NM_18351]	3.51086	0.000812775	0.000119662
A_23_P96556	GK	glycerol kinase (GK), transcript variant 1, mRNA [NM_23391]	3.50396	0.000614581	8.35238e-05
A_23_P366125	EME2	essential meiotic endonuclease 1 homolog 2 (S. pombe) [Source:HGNC Symbol;Acc:27289] [ENST37394]	3.50395	3.48535e-06	8.78072e-08
A_23_P207520	COL1A1	H.sapiens mRNA for prepro-alpha1(I) collagen. [Z74615]	3.5031	2.95828e-05	1.72776e-06
A_23_P7642	SPARC	secreted protein, acidic, cysteine-rich (osteonectin) (SPARC), mRNA [NM_3118]	3.50146	0.000118841	1.0391e-05
A_23_P99292	RAD51AP1	RAD51 associated protein 1 (RAD51AP1), transcript variant 2, mRNA [NM_6479]	3.50093	0.000654106	9.05876e-05
A_23_P42322	COL11A2	collagen, type XI, alpha 2 (COL11A2), transcript variant 1, mRNA [NM_868]	3.49829	0.0008345	0.000123882
A_23_P135755	CXCR2	chemokine (C-X-C motif) receptor 2 (CXCR2), transcript variant 1, mRNA [NM_1557]	3.49313	0.000702077	9.90422e-05
A_23_P155185	ATP13A3	ATPase type 13A3 (ATP13A3), mRNA [NM_24524]	3.48622	0.000123294	1.09184e-05
A_23_P383532	IMPAD1	inositol monophosphatase domain containing 1 (IMPAD1), mRNA [NM_17813]	3.48593	0.000259485	2.77778e-05
A_24_P115967	DAGLA	diacylglycerol lipase, alpha (DAGLA), mRNA [NM_6133]	3.48265	9.47349e-05	7.75014e-06
A_32_P197053		, clone IMAGE:51676, mRNA. [BC35417]	3.48176	0.000277143	3.02343e-05
A_24_P323944	PHTF2	putative homeodomain transcription factor 2 (PHTF2), transcript variant 2, mRNA [NM_2432]	3.47991	1.7249e-06	2.73929e-09
A_23_P251686	ADRBK2	adrenergic, beta, receptor kinase 2 (ADRBK2), mRNA [NM_516]	3.47441	2.05641e-05	1.07115e-06
A_32_P207390		Synthetic construct gateway clone IMAGE:116934 3' read ITM2B mRNA. [CU674271]	3.46617	0.00027491	2.98941e-05
A_32_P96036	MEX3A	mex-3 homolog A (C. elegans) (MEX3A), mRNA [NM_193725]	3.46273	0.000357015	4.14069e-05
A_32_P209104		AI267321 aq63f1.x1 Stanley Frontal SN pool 2 cDNA clone IMAGE:23569, mRNA sequence [AI267321]	3.45817	1.89252e-05	9.54713e-07
A_24_P255965			3.45179	9.74735e-06	3.98302e-07
A_24_P322354	SKA1	spindle and kinetochore associated complex subunit 1 (SKA1), transcript variant 1, mRNA [NM_139535]	3.45159	0.0003339	3.81889e-05
A_32_P180538		AL568696 PLACENTA cDNA clone CSDE5YO13 3-PRIME, mRNA sequence [AL568696]	3.45113	1.98257e-06	1.06093e-08
A_32_P221569		Synthetic construct gateway clone IMAGE:122157 3' read PSMA4 mRNA. [CU691137]	3.44484	1.7249e-06	3.45694e-09
A_24_P13715	FBXO22	F-box protein 22 (FBXO22), transcript variant 1, mRNA [NM_147188]	3.44381	0.000327818	3.72894e-05
A_23_P144134	C3orf58	chromosome 3 open reading frame 58 (C3orf58), transcript variant 1, mRNA [NM_173552]	3.44275	5.36971e-06	1.74317e-07
A_32_P134679			3.44261	0.000424178	5.17874e-05
A_24_P96780	CENPF	centromere protein F, 35/4ka (mitosin) (CENPF), mRNA [NM_16343]	3.44134	0.000676915	9.46359e-05
A_32_P99690	NLN	neurolysin (metallopeptidase M3 family) [Source:HGNC Symbol;Acc:1658] [ENST38985]	3.44044	8.4707e-05	6.73237e-06
A_32_P135790		cDNA clone IMAGE:452535, **** WARNING: chimeric clone ****. [BC63542]	3.43665	2.4765e-05	1.37713e-06
A_24_P116909	MALT1	mucosa associated lymphoid tissue lymphoma translocation gene 1 (MALT1), transcript variant 1, mRNA [NM_6785]	3.43073	7.81332e-05	6.0939e-06
A_23_P356021	FANCB	Fanconi anemia, complementation group B (FANCB), transcript variant 1, mRNA [NM_118113]	3.42766	6.5776e-06	2.30732e-07
A_23_P254363	PRRG1	proline rich Gla (G-carboxyglutamic acid) 1 (PRRG1), transcript variant 1, mRNA [NM_95]	3.42447	0.000435254	5.35528e-05
A_24_P81900	SLC2A3	solute carrier family 2 (facilitated glucose transporter), member 3 (SLC2A3), mRNA [NM_6931]	3.42185	1.83869e-05	9.21641e-07
A_32_P74942		BI24548 PM3-MT25-311-5-f7 MT25 cDNA, mRNA sequence [BI24548]	3.42109	0.000777212	0.000113046
A_23_P91423	C2orf112	chromosome 2 open reading frame 112 (C2orf112), mRNA [NM_8616]	3.42017	2.04616e-05	1.06396e-06
A_24_P283221	NAIP	NLR family, apoptosis inhibitory protein (NAIP), transcript variant 1, mRNA [NM_4536]	3.41979	6.87746e-05	5.16149e-06
A_32_P123204		AI381562 te76g6.x1 Soares_NFL_T_GBC_S1 cDNA clone IMAGE:292666 3', mRNA sequence [AI381562]	3.41732	0.000104745	8.85001e-06
A_24_P501520	MCART1	mitochondrial carrier triple repeat 1 (MCART1), transcript variant 2, non-coding RNA [NR_24872]	3.41197	4.11199e-05	2.65274e-06
A_24_P181178	ERC1	ELKS/RAB6-interacting/CAST family member 1 (ERC1), transcript variant epsilon, mRNA [NM_1784]	3.40853	1.7249e-06	2.6591e-09
A_32_P94001	FAM92A3	family with sequence similarity 92, member A3 (FAM92A3), non-coding RNA [NR_3612]	3.40702	0.000640834	8.81882e-05
A_23_P405267	CDH24	cDNA FLJ25193 fis, clone JTH761. [AK57922]	3.407	0.00026981	2.91589e-05
A_32_P138042		naf71f9.x1 NCI_CGAP_Brn66 cDNA clone IMAGE:416969 3' similar to SW:PGK1_HUMAN P558 PHOSPHOGLYCERATE KINASE 1 ;, mRNA sequence [BG56597]	3.40403	9.85694e-06	4.0394e-07
A_23_P95330	ZDHHC9	zinc finger, DHHC-type containing 9 (ZDHHC9), transcript variant 1, mRNA [NM_1632]	3.40341	0.0001153	9.99434e-06
A_32_P133767	C12orf42	chromosome 12 open reading frame 42 (C12orf42), transcript variant 1, mRNA [NM_198521]	3.40269	9.47648e-07	7.55441e-10
A_24_P342807	SLC3A6	solute carrier family 3 (zinc transporter), member 6 (SLC3A6), mRNA [NM_17964]	3.39985	0.000248571	2.63313e-05
A_23_P141021	LPCAT2	lysophosphatidylcholine acyltransferase 2 (LPCAT2), mRNA [NM_17839]	3.39299	0.000258159	2.75731e-05
A_32_P196263	ADAMTS9	ADAM metallopeptidase with thrombospondin type 1 motif, 9 (ADAMTS9), mRNA [NM_18292]	3.39274	0.000575181	7.66759e-05
A_23_P217972	CCDC82	cDNA, FLJ94528, HSPC48 protein (HSPC48), mRNA. [AK313893]	3.38446	3.62341e-06	9.26728e-08
A_24_P351906	STEAP4	STEAP family member 4 (STEAP4), mRNA [NM_24636]	3.38405	4.70673e-05	3.17042e-06
A_23_P142830	PLA2R1	phospholipase A2 receptor 1, 18kDa (PLA2R1), transcript variant 1, mRNA [NM_7366]	3.38083	0.000156849	1.47486e-05
A_32_P20120	SMG1	SMG1 homolog, phosphatidylinositol 3-kinase-related kinase (C. elegans) (SMG1), mRNA [NM_1592]	3.38	0.000269719	2.91425e-05
A_24_P136725	SPIN3	spindlin family, member 3 (SPIN3), transcript variant 2, transcribed RNA [NR_27139]	3.37662	5.80234e-06	1.94009e-07
A_23_P150667	KIF18A	kinesin family member 18A (KIF18A), mRNA [NM_31217]	3.37654	0.00075329	0.00010843
A_23_P408239	PASK	mRNA; cDNA DKFZp434O51 (from clone DKFZp434O51). [AL1174]	3.37313	5.31066e-06	1.71313e-07
A_32_P47497		myosin regulatory light chain MRCL3, mRNA (cDNA clone IMAGE:3856334), **** WARNING: chimeric clone ****. [BC11398]	3.37234	0.000357218	4.14566e-05
A_32_P47754	SLC2A14	cDNA FLJ4438 fis, clone TESTI42888, highly similar to Solute carrier family 2, facilitated glucosetransporter member 14. [AK12626]	3.37157	0.000217016	2.22651e-05
A_23_P161197	SEC61A2	Sec61 alpha 2 subunit (S. cerevisiae) (SEC61A2), transcript variant 1, mRNA [NM_18144]	3.36951	0.000169708	1.6412e-05
A_23_P118712	SSH2	slingshot homolog 2 (Drosophila), mRNA (cDNA clone IMAGE:411583), complete cds. [BC11636]	3.36847	6.27318e-06	2.15248e-07
A_23_P143994	FANCD2	Fanconi anemia, complementation group D2 (FANCD2), transcript variant 2, mRNA [NM_118115]	3.36704	0.000192938	1.92494e-05
A_24_P934592	CLEC18A	cDNA FLJ38732 fis, clone KIDNE2175. [AK9651]	3.36621	4.56138e-07	6.44281e-11
A_23_P143926	ULK4	unc-51-like kinase 4 (C. elegans) (ULK4), mRNA [NM_17886]	3.3645	3.3851e-05	2.05819e-06
A_23_P119084	ZNF551	zinc finger protein 551, mRNA (cDNA clone MGC:479 IMAGE:353863), complete cds. [BC5868]	3.35888	2.61606e-06	5.43036e-08
A_24_P122746	VWA1	von Willebrand factor A domain containing 1 (VWA1), transcript variant 1, mRNA [NM_22834]	3.34844	0.000252555	2.68332e-05
A_24_P136653	NFE2L3	nuclear factor (erythroid-derived 2)-like 3 (NFE2L3), mRNA [NM_4289]	3.34651	0.000483017	6.13219e-05
A_24_P275073	ADAMTS14	ADAM metallopeptidase with thrombospondin type 1 motif, 14 (ADAMTS14), transcript variant 1, mRNA [NM_139155]	3.34605	6.50359e-05	4.79385e-06
A_23_P85716	FCGR2A	Fc fragment of IgG, low affinity IIa, receptor (CD32) (FCGR2A), transcript variant 2, mRNA [NM_21642]	3.34527	0.000337187	3.86179e-05
A_24_P142118	THBS1	thrombospondin 1 (THBS1), mRNA [NM_3246]	3.34294	0.0006494	8.96672e-05
A_23_P100127	CASC5	cancer susceptibility candidate 5 (CASC5), transcript variant 1, mRNA [NM_17589]	3.34195	0.000880911	0.000132759
A_24_P367602	DUSP5P	dual specificity phosphatase 5 pseudogene (DUSP5P), non-coding RNA [NR_2834]	3.34152	0.000127389	1.13802e-05
A_32_P190316			3.33921	6.30371e-06	2.17063e-07
A_23_P402319	GAPT	GRB2-binding adaptor protein, transmembrane (GAPT), mRNA [NM_152687]	3.33845	0.000307449	3.4506e-05
A_23_P85414	RERE	arginine-glutamic acid dipeptide (RE) repeats (RERE), transcript variant 1, mRNA [NM_1212]	3.3277	2.20039e-05	1.17374e-06
A_32_P24068			3.32506	1.69815e-05	8.2277e-07
A_23_P41599	PCDHB8	protocadherin beta 8 (PCDHB8), mRNA [NM_1912]	3.31907	2.47296e-05	1.3745e-06
A_24_P226116	NAA15	N(alpha)-acetyltransferase 15, NatA auxiliary subunit (NAA15), mRNA [NM_57175]	3.31838	4.15152e-05	2.68733e-06
A_23_P378588	ARL5B	ADP-ribosylation factor-like 5B (ARL5B), mRNA [NM_178815]	3.31548	0.000120113	1.05694e-05
A_24_P887768		DB363693 NT2RP2 cDNA clone NT2RP2215 3', mRNA sequence [DB363693]	3.31501	1.98257e-06	8.91849e-09
A_32_P187245		AA669846 ag36h2.s1 Human bone marrow stromal cells cDNA clone IMAGE:1118931 3', mRNA sequence [AA669846]	3.31205	8.2541e-06	3.14151e-07
A_23_P155711	NEIL3	nei endonuclease VIII-like 3 (E. coli) (NEIL3), mRNA [NM_18248]	3.30968	6.38883e-05	4.69061e-06
A_24_P323148	LYPD5	LY6/PLAUR domain containing 5 (LYPD5), transcript variant B, mRNA [NM_182573]	3.3082	3.60258e-05	2.23819e-06
A_23_P46351	TDRKH	tudor and KH domain containing (TDRKH), transcript variant 3, mRNA [NM_6862]	3.29786	4.5586e-05	3.04957e-06
A_24_P940979	LGALS8	Human prostate carcinoma tumor antigen (pcta-1) mRNA, complete cds. [L78132]	3.29695	9.88628e-06	4.05864e-07
A_23_P218569		enhancer of polycomb homolog 2 (Drosophila) [Source:HGNC Symbol;Acc:24543] [ENST49654]	3.29429	0.00037922	4.49051e-05
A_24_P282309	MYOF	myoferlin (MYOF), transcript variant 2, mRNA [NM_133337]	3.2897	0.000522308	6.77845e-05
A_32_P82179			3.2871	3.89097e-06	1.05365e-07
A_24_P416543	MEX3C	mex-3 homolog C (C. elegans) (MEX3C), mRNA [NM_16626]	3.28648	0.000125047	1.11132e-05
A_23_P130158	WNT3	wingless-type MMTV integration site family, member 3 (WNT3), mRNA [NM_3753]	3.28161	0.000217361	2.23321e-05
A_23_P202080	TSPAN14	tetraspanin 14 (TSPAN14), transcript variant 1, mRNA [NM_3927]	3.28014	2.156e-06	3.42554e-08
A_32_P60687		AI278811 qo5a11.x1 NCI_CGAP_Co8 cDNA clone IMAGE:1911932 3' similar to gb:K2276 MYC PROTO-ONCOGENE PROTEIN (HUMAN);, mRNA sequence [AI278811]	3.27892	2.06356e-06	2.97328e-08
A_23_P429092	HBS1L	HBS1-like (S. cerevisiae) (HBS1L), transcript variant 3, mRNA [NM_114527]	3.2778	8.07372e-06	3.01362e-07
A_23_P149613	FMO1	flavin containing monooxygenase 1 (FMO1), mRNA [NM_221]	3.27666	0.000239331	2.5136e-05
A_23_P424878	ARHGAP39	KIAA1688 protein (KIAA1688), mRNA [NM_25251]	3.27433	9.13928e-05	7.41275e-06
A_32_P32338		CA441889 UI-H-ED-axl-n-3--UI.s1 NCI_CGAP_ED cDNA clone UI-H-ED-axl-n-3--UI 3', mRNA sequence [CA441889]	3.2737	1.94782e-05	9.93983e-07
A_23_P138461	C1orf2	chromosome 1 open reading frame 2 (C1orf2), transcript variant 1, mRNA [NM_2183]	3.27365	0.000540096	7.07633e-05
A_23_P216649	ABCA1	ATP-binding cassette, sub-family A (ABC1), member 1 (ABCA1), mRNA [NM_552]	3.27345	2.10543e-06	3.194e-08
A_24_P239330		cDNA FLJ37227 fis, clone BRAMY2277. [AK94546]	3.27108	8.65481e-06	3.3551e-07
A_24_P255524	CALD1	NAG22 protein mRNA, complete cds. [AF24782]	3.26771	0.000361205	4.20951e-05
A_23_P420269	INTS2	integrator complex subunit 2 (INTS2), transcript variant 1, mRNA [NM_2748]	3.2673	0.000152527	1.4242e-05
A_23_P104445	PIK3AP1	phosphoinositide-3-kinase adaptor protein 1 (PIK3AP1), mRNA [NM_15239]	3.26595	9.78255e-05	8.09876e-06
A_24_P417209	RPL36A	ribosomal protein L36a [Source:HGNC Symbol;Acc:1359] [ENST42785]	3.26378	1.98257e-06	8.45311e-09
A_24_P286898	MAPK8	mitogen-activated protein kinase 8 [Source:HGNC Symbol;Acc:6881] [ENST374189]	3.25982	0.000297758	3.3085e-05
A_23_P106874	PMFBP1	polyamine modulated factor 1 binding protein 1 (PMFBP1), transcript variant 1, mRNA [NM_31293]	3.25909	7.46483e-05	5.74399e-06
A_24_P411561	HAVCR2	hepatitis A virus cellular receptor 2 (HAVCR2), mRNA [NM_32782]	3.25904	6.13607e-05	4.45277e-06
A_24_P39508	CMTM3	CKLF-like MARVEL transmembrane domain containing 3 (CMTM3), transcript variant 1, mRNA [NM_14461]	3.25808	0.00014342	1.31683e-05
A_23_P36397	CYP27B1	cytochrome P45, family 27, subfamily B, polypeptide 1 (CYP27B1), nuclear gene encoding mitochondrial protein, mRNA [NM_785]	3.25761	0.000293307	3.24477e-05
A_24_P402438	TGFB2	transforming growth factor, beta 2 (TGFB2), transcript variant 2, mRNA [NM_3238]	3.25479	0.000557838	7.37666e-05
A_23_P345778	C11orf46	chromosome 11 open reading frame 46 (C11orf46), mRNA [NM_152316]	3.25202	1.32144e-05	5.95231e-07
A_24_P122137	LIF	leukemia inhibitory factor (cholinergic differentiation factor) (LIF), mRNA [NM_239]	3.24813	7.13009e-05	5.38809e-06
A_32_P126410	LOC646719	cDNA FLJ139 fis, clone HEMBA1975. [AK91]	3.24648	3.32344e-05	2.01415e-06
A_24_P337575	FAM8A1	family with sequence similarity 8, member A1 (FAM8A1), mRNA [NM_16255]	3.24434	6.78063e-05	5.05951e-06
A_32_P65303		ALU1_HUMAN (P39188) Alu subfamily J sequence contamination warning entry, partial (15%) [THC2672675]	3.24409	9.63776e-06	3.91674e-07
A_24_P356509	RAD51L3	RAD51-like 3 (S. cerevisiae) (RAD51L3), transcript variant 6, mRNA [NM_1142571]	3.24128	1.51613e-06	1.36511e-09
A_24_P224219	EXOC5	exocyst complex component 5 (EXOC5), mRNA [NM_6544]	3.24113	0.000352436	4.07729e-05
A_32_P221352		BG94368 ax4g3.x1 Hembase; Erythroid Progenitor Cells (LCB:ax library) cDNA clone ax4g3 random, mRNA sequence [BG94368]	3.23911	0.000142164	1.30322e-05
A_24_P187799	C7orf58	chromosome 7 open reading frame 58 (C7orf58), transcript variant 1, mRNA [NM_24913]	3.23878	0.000652193	9.02464e-05
A_32_P97046		AL525862 NEUROBLASTOMA COT 25-NORMALIZED cDNA clone CSDC13YE19 3-PRIME, mRNA sequence [AL525862]	3.23841	1.29623e-05	5.79875e-07
A_23_P355075	CENPN	centromere protein N (CENPN), transcript variant 2, mRNA [NM_11624]	3.23837	0.000349571	4.03734e-05
A_24_P617818		BX111761 Soares fetal liver spleen 1NFLS cDNA clone IMAGp998H11652, mRNA sequence [BX111761]	3.23726	2.10475e-06	3.17047e-08
A_32_P25204	PRKDC	protein kinase, DNA-activated, catalytic polypeptide (PRKDC), transcript variant 1, mRNA [NM_694]	3.23714	0.000614594	8.35797e-05
A_24_P277934	COL1A2	collagen, type I, alpha 2 (COL1A2), mRNA [NM_89]	3.23269	0.000199223	2.00372e-05
A_23_P128613	KDELC1	KDEL (Lys-Asp-Glu-Leu) containing 1 (KDELC1), mRNA [NM_2489]	3.22972	0.00040076	4.82652e-05
A_23_P432583	OAZ3	ornithine decarboxylase antizyme 3 (OAZ3), transcript variant 1, mRNA [NM_16178]	3.22757	0.000480393	6.08484e-05
A_23_P31046	MYCT1	myc target 1 (MYCT1), mRNA [NM_2517]	3.22753	0.00066408	9.23406e-05
A_32_P157228	AHCTF1	AT hook containing transcription factor 1 (AHCTF1), mRNA [NM_15446]	3.22663	0.000264929	2.8554e-05
A_24_P940815	SGPL1	sphingosine-1-phosphate lyase 1 (SGPL1), mRNA [NM_391]	3.22368	7.81328e-05	6.09007e-06
A_24_P902509	FANCI	Fanconi anemia, complementation group I (FANCI), transcript variant 2, mRNA [NM_18193]	3.22333	0.000356538	4.13343e-05
A_24_P406245	PMS2L2	cDNA clone IMAGE:3456494, partial cds. [BC1535]	3.22271	4.55128e-05	3.04356e-06
A_24_P936688	SNRK	SNF related kinase (SNRK), transcript variant 1, mRNA [NM_17719]	3.22114	0.000351132	4.05878e-05
A_24_P585747	STAMBP	STAM binding protein [Source:HGNC Symbol;Acc:1695] [ENST3947]	3.22051	8.65243e-06	3.35207e-07
A_32_P309929	CDK9	cyclin-dependent kinase 9 (CDK9), mRNA [NM_1261]	3.21736	6.22128e-05	4.53126e-06
A_23_P115838	C1orf12	chromosome 1 open reading frame 12 (C1orf12), mRNA [NM_15652]	3.20672	7.55488e-05	5.83277e-06
A_24_P231173	GIGYF1	GRB1 interacting GYF protein 1 (GIGYF1), mRNA [NM_22574]	3.20544	3.48762e-06	8.81264e-08
A_23_P1029	MFAP2	microfibrillar-associated protein 2 (MFAP2), transcript variant 1, mRNA [NM_17459]	3.20503	8.08785e-05	6.3592e-06
A_24_P395610	GAS7	growth arrest-specific 7 (GAS7), transcript variant c, mRNA [NM_21433]	3.203	2.19473e-05	1.16699e-06
A_23_P302116	PPFIA1	protein tyrosine phosphatase, receptor type, f polypeptide (PTPRF), interacting protein (liprin), alpha 1 (PPFIA1), transcript variant 1, mRNA [NM_177423]	3.20236	0.000406334	4.90254e-05
A_32_P78783	ZNF778	zinc finger protein 778 (ZNF778), mRNA [NM_182531]	3.20123	3.33384e-06	8.00746e-08
A_24_P932706			3.19997	0.000672226	9.3735e-05
A_23_P10081	ARL13B	ADP-ribosylation factor-like 13B (ARL13B), transcript variant 1, mRNA [NM_182896]	3.19874	0.000369459	4.33717e-05
A_23_P162425	GOLT1B	golgi transport 1 homolog B (S. cerevisiae) (GOLT1B), mRNA [NM_1672]	3.19741	3.63672e-05	2.26559e-06
A_32_P59262		BM98699 UI-H-CO-aqe-h-8--UI.s1 NCI_CGAP_Sub9 cDNA clone IMAGE:31477 3', mRNA sequence [BM98699]	3.19621	0.000106083	8.98889e-06
A_23_P49338	TNFRSF12A	tumor necrosis factor receptor superfamily, member 12A (TNFRSF12A), mRNA [NM_16639]	3.1956	2.20815e-05	1.17963e-06
A_23_P399255	RNF182	ring finger protein 182 (RNF182), transcript variant 2, mRNA [NM_152737]	3.19425	1.80866e-05	9.02606e-07
A_23_P349267	KCNE1L	KCNE1-like (KCNE1L), mRNA [NM_12282]	3.19236	0.000102907	8.6597e-06
A_23_P142533	COL3A1	collagen, type III, alpha 1 (COL3A1), mRNA [NM_9]	3.1869	0.00084729	0.000126393
A_23_P42724	RNF216	ring finger protein 216 (RNF216), transcript variant 1, mRNA [NM_27111]	3.18556	4.24868e-05	2.77607e-06
A_23_P256948	MSC	musculin (activated B-cell factor-1) (MSC), mRNA [NM_598]	3.184	0.000714124	0.000101176
A_24_P911960		cDNA clone IMAGE:4132595. [BC141946]	3.18398	0.0001464	1.35095e-05
A_24_P304423	IGF1	insulin-like growth factor 1 (somatomedin C) (IGF1), transcript variant 4, mRNA [NM_618]	3.18365	0.000605388	8.17045e-05
A_24_P457912	PIGU	phosphatidylinositol glycan anchor biosynthesis, class U (PIGU), mRNA [NM_8476]	3.18291	2.31302e-06	4.2352e-08
A_32_P94685		cDNA clone IMAGE:481984. [BC42589]	3.1812	2.32692e-05	1.26773e-06
A_24_P380629	ABCF2	ATP-binding cassette, sub-family F (GCN2), member 2 (ABCF2), nuclear gene encoding mitochondrial protein, transcript variant 1, mRNA [NM_7189]	3.17778	4.04254e-05	2.59908e-06
A_24_P917836		clone 2.2H12 Ndr Ser/Thr kinase-like protein mRNA, partial cds. [AF34187]	3.17529	2.21642e-05	1.18984e-06
A_24_P787897	XYLT1	xylosyltransferase I (XYLT1), mRNA [NM_22166]	3.17357	0.00083101	0.000123196
A_23_P258931	ZNF623	zinc finger protein 623 (ZNF623), transcript variant 1, mRNA [NM_14789]	3.16648	2.87508e-05	1.66367e-06
A_23_P3753	ZNF597	zinc finger protein 597 (ZNF597), mRNA [NM_152457]	3.16527	0.000723606	0.00010301
A_23_P165390	SLC3A6	solute carrier family 3 (zinc transporter), member 6 (SLC3A6), mRNA [NM_17964]	3.16192	2.37014e-05	1.29717e-06
A_23_P132185	SCARF2	scavenger receptor class F, member 2 (SCARF2), transcript variant 1, mRNA [NM_153334]	3.15615	8.00828e-06	2.97585e-07
A_24_P145124	CEP57	centrosomal protein 57kDa, mRNA (cDNA clone MGC:47657 IMAGE:541588), complete cds. [BC39711]	3.14906	8.34525e-06	3.18839e-07
A_23_P215604	CASD1	CAS1 domain containing 1 (CASD1), mRNA [NM_229]	3.14852	0.000188145	1.86758e-05
A_23_P106024	JAG2	jagged 2 (JAG2), transcript variant 1, mRNA [NM_2226]	3.14656	0.000898201	0.000136381
A_24_P388536	WDR82	WD repeat domain 82 (WDR82), mRNA [NM_25222]	3.14623	0.000216121	2.21355e-05
A_24_P110983		cDNA clone IMAGE:487417, partial cds. [BC1985]	3.14611	0.000743534	0.000106573
A_23_P161269	CSGALNACT2	chondroitin sulfate N-acetylgalactosaminyltransferase 2 (CSGALNACT2), mRNA [NM_1859]	3.145	8.14348e-06	3.05976e-07
A_32_P44385		Synthetic construct gateway clone IMAGE:119839 3' read PTCD3 mRNA. [CU6873]	3.14484	2.52692e-05	1.41618e-06
A_32_P229965		AA662695 nv6h2.s1 NCI_CGAP_Pr22 cDNA clone IMAGE:1219443 3', mRNA sequence [AA662695]	3.1432	4.69704e-05	3.15818e-06
A_23_P368259	EID2B	EP3 interacting inhibitor of differentiation 2B (EID2B), mRNA [NM_152361]	3.13818	0.000969727	0.000150817
A_23_P420610	FCHO2	FCH domain only 2 (FCHO2), transcript variant 1, mRNA [NM_138782]	3.13711	8.05988e-05	6.3274e-06
A_32_P210717		Z28739 HSB86F111 STRATAGENE Human skeletal muscle cDNA library, cat. #936215. cDNA clone 86F11, mRNA sequence [Z28739]	3.1337	7.33441e-06	2.65761e-07
A_23_P110430	MSX1	msh homeobox 1 (MSX1), mRNA [NM_2448]	3.13295	0.000196627	1.97154e-05
A_24_P162287	CEP25	centrosomal protein 25kDa (CEP25), mRNA [NM_7186]	3.12947	0.000100287	8.37579e-06
A_32_P19019		H.sapiens mRNA for ribosomal protein (homologuous to yeast S24). [X62691]	3.12859	8.82034e-07	4.63855e-10
A_23_P208768	FCAR	Fc fragment of IgA, receptor for (FCAR), transcript variant 1, mRNA [NM_2]	3.12747	6.89486e-06	2.43458e-07
A_24_P910381			3.12691	1.6471e-05	7.87618e-07
A_32_P98291	SFMBT2	Scm-like with four mbt domains 2 [Source:HGNC Symbol;Acc:2256] [ENST361972]	3.12445	5.02257e-05	3.44918e-06
A_32_P157471		CF143262 UI-HF-BRp-aqt-a-11--UI.r1 NIH_MGC_52 cDNA clone IMAGE:311469 5', mRNA sequence [CF143262]	3.12396	0.000122805	1.08601e-05
A_24_P934135		Sequence 1258 from Patent EP138459. [AX747733]	3.12086	2.49842e-05	1.3917e-06
A_32_P92536			3.11805	7.83374e-05	6.11364e-06
A_32_P41996		AI5335 tm95e3.x1 NCI_CGAP_Brn25 cDNA clone IMAGE:2165884 3', mRNA sequence [AI5335]	3.11745	7.37839e-06	2.68073e-07
A_32_P123966	RPGRIP1L	RPGRIP1-like (RPGRIP1L), transcript variant 1, mRNA [NM_15272]	3.11513	0.000618926	8.43299e-05
A_24_P51127	WNK1	WNK lysine deficient protein kinase 1, mRNA (cDNA clone IMAGE:465586), with apparent retained intron. [BC94862]	3.1138	2.82737e-05	1.62859e-06
A_23_P216004	SLC25A37	clone FLB532. [AF113696]	3.11363	0.000193928	1.93819e-05
A_32_P505730	HLA-DPB2	major histocompatibility complex, class II, DP beta 2 (pseudogene), mRNA (cDNA clone IMAGE:466394). [BC17967]	3.11061	7.57516e-05	5.85469e-06
A_24_P400926	PLK1S1	non-protein coding RNA 153, mRNA (cDNA clone IMAGE:5261585), complete cds. [BC39296]	3.10785	9.73549e-06	3.97067e-07
A_23_P2645	SDS	serine dehydratase (SDS), mRNA [NM_6843]	3.10711	0.000301246	3.35972e-05
A_32_P9048		cDNA clone IMAGE:57622, partial cds. [BC78172]	3.10483	0.000111735	9.6228e-06
A_23_P80566	RASA2	RAS p21 protein activator 2 (RASA2), mRNA [NM_656]	3.10362	1.80457e-05	8.97535e-07
A_32_P95034		cDNA clone IMAGE:351224. [BC91525]	3.10288	0.000719748	0.000102236
A_23_P203665	ACER3	alkaline ceramidase 3 (ACER3), mRNA [NM_18367]	3.10237	1.17522e-05	5.09738e-07
A_23_P200670	WDR78	WD repeat domain 78 (WDR78), transcript variant 2, mRNA [NM_2714]	3.09908	2.40711e-05	1.32443e-06
A_23_P319466	CYSLTR2	cysteinyl leukotriene receptor 2 (CYSLTR2), mRNA [NM_2377]	3.09378	0.000151237	1.40884e-05
A_23_P391637	TBC1D24	TBC1 domain family, member 24 (TBC1D24), mRNA [NM_275]	3.09374	2.86341e-06	6.18769e-08
A_24_P254705	ZNF695	zinc finger protein 695 (ZNF695), mRNA [NM_2394]	3.0926	0.000462225	5.80298e-05
A_24_P160466	GPRIN1	G protein regulated inducer of neurite outgrowth 1 (GPRIN1), mRNA [NM_52899]	3.09128	0.000216761	2.22232e-05
A_23_P99642	SLC7A7	solute carrier family 7 (cationic amino acid transporter, y+ system), member 7 (SLC7A7), transcript variant 1, mRNA [NM_3982]	3.08777	0.00011974	1.05133e-05
A_23_P400843	LRCH3	cDNA FLJ53 complete cds, highly similar to leucine-rich repeats and calponin homology (CH) domain containing 3 (LRCH3), mRNA. [AK293745]	3.08774	0.000168463	1.62273e-05
A_23_P345220	SH3PXD2A	SH3 and PX domains 2A (SH3PXD2A), mRNA [NM_14631]	3.08405	0.000255484	2.72127e-05
A_23_P123943	TGFBR1	transforming growth factor, beta receptor 1 (TGFBR1), transcript variant 1, mRNA [NM_4612]	3.08248	6.1372e-06	2.09686e-07
A_24_P125469	LIPG	lipase, endothelial (LIPG), mRNA [NM_633]	3.07828	0.000808538	0.000118783
A_23_P425304	SUFU	suppressor of fused homolog (Drosophila) (SUFU), mRNA [NM_16169]	3.07655	9.42897e-05	7.70049e-06
A_24_P23865	LRRC58	leucine rich repeat containing 58 (LRRC58), mRNA [NM_199678]	3.07485	0.000107805	9.22142e-06
A_23_P256561	TLR6	toll-like receptor 6 (TLR6), mRNA [NM_668]	3.073	7.27753e-05	5.54143e-06
A_24_P164337	AKAP13	A kinase (PRKA) anchor protein 13 (AKAP13), transcript variant 1, mRNA [NM_6738]	3.07237	3.31176e-05	2.00271e-06
A_23_P32805	GRID1	glutamate receptor, ionotropic, delta 1 (GRID1), mRNA [NM_17551]	3.06963	0.000127346	1.13702e-05
A_23_P37994	TP53TG3	TP53 target 3 (TP53TG3), mRNA [NM_16212]	3.06887	0.000181079	1.78422e-05
A_32_P218734	COL5A2	collagen, type V, alpha 2 (COL5A2), mRNA [NM_393]	3.06791	0.000612066	8.29483e-05
A_24_P224998		ribosomal protein L36a [Source:HGNC Symbol;Acc:1359] [ENST392994]	3.06726	1.36908e-05	6.22353e-07
A_24_P328872	CCT5	chaperonin containing TCP1, subunit 5 (epsilon) (CCT5), mRNA [NM_1273]	3.06725	0.000467744	5.89162e-05
A_32_P155984		Q4J89_EHRCH (Q4J89) Cation efflux protein, partial (6%) [THC2733597]	3.06592	0.000300055	3.34162e-05
A_32_P79707		Q6DGI9_BRARE (Q6DGI9) Zgc:92899, partial (5%) [THC2582438]	3.06361	0.000469776	5.92521e-05
A_23_P3681	NETO2	neuropilin (NRP) and tolloid (TLL)-like 2 (NETO2), mRNA [NM_1892]	3.06243	0.000800439	0.000117242
A_23_P207939	C18orf1	chromosome 18 open reading frame 1 (C18orf1), transcript variant a2, mRNA [NM_181482]	3.0603	0.000187391	1.85735e-05
A_24_P213478	SEMA6A	sema domain, transmembrane domain (TM), and cytoplasmic domain, (semaphorin) 6A (SEMA6A), mRNA [NM_2796]	3.05766	0.000376374	4.44535e-05
A_23_P325625	SCAI	suppressor of cancer cell invasion (SCAI), transcript variant 1, mRNA [NM_17369]	3.05737	4.44973e-05	2.95183e-06
A_23_P397937	SAMD3	sterile alpha motif domain containing 3 (SAMD3), transcript variant 2, mRNA [NM_152552]	3.05641	0.000394975	4.74141e-05
A_23_P18102	SENP5	SUMO1/sentrin specific peptidase 5 (SENP5), mRNA [NM_152699]	3.05506	1.681e-05	8.1119e-07
A_23_P144872	GM2A	GM2 ganglioside activator (GM2A), transcript variant 1, mRNA [NM_45]	3.05458	0.000224066	2.31847e-05
A_23_P50517	ZNF541	zinc finger protein 541 (ZNF541), mRNA [NM_111419]	3.05427	0.000187498	1.85979e-05
A_23_P127697		olfactory receptor, family 5, subfamily AQ, member 1 pseudogene [Source:HGNC Symbol;Acc:15259] [ENST331596]	3.05295	1.98257e-06	8.25538e-09
A_24_P760368		Q9HBV3_HUMAN (Q9HBV3) PP3111, partial (17%) [THC252736]	3.05274	0.000490123	6.24268e-05
A_23_P156010	PCDHB12	protocadherin beta 12 (PCDHB12), mRNA [NM_18932]	3.05189	0.000570963	7.60025e-05
A_23_P206022	ITGA11	integrin, alpha 11 (ITGA11), mRNA [NM_14439]	3.04932	0.000450216	5.61386e-05
A_23_P386364	HDX	highly divergent homeobox (HDX), mRNA [NM_144657]	3.04885	0.000454628	5.67467e-05
A_24_P137545	WWC2	WW and C2 domain containing 2 (WWC2), mRNA [NM_24949]	3.04764	0.000949101	0.000146662
A_24_P923483	SLC6A13	hypothetical protein mRNA, complete cds. [AF462445]	3.04665	3.75937e-05	2.35847e-06
A_24_P126425	FAM188B	family with sequence similarity 188, member B (FAM188B), mRNA [NM_32222]	3.04577	8.69747e-06	3.38857e-07
A_32_P140122			3.04561	1.71073e-05	8.32199e-07
A_23_P367013	TAS2R6	taste receptor, type 2, member 6 (TAS2R6), mRNA [NM_177437]	3.04441	1.7249e-06	3.34778e-09
A_23_P120472	TFAP2C	transcription factor AP-2 gamma (activating enhancer binding protein 2 gamma) (TFAP2C), mRNA [NM_3222]	3.04196	6.96893e-06	2.47017e-07
A_23_P41942	POLR3G	polymerase (RNA) III (DNA directed) polypeptide G (32kD) (POLR3G), mRNA [NM_6467]	3.04043	0.000978582	0.000152528
A_24_P910504			3.03749	0.000322458	3.65515e-05
A_32_P233256		Q2BEK2_9BACI (Q2BEK2) RNA polymerase sigma-7 factor , partial (7%) [THC2639653]	3.03491	3.96336e-05	2.53467e-06
A_23_P161563	RAB38	RAB38, member RAS oncogene family (RAB38), mRNA [NM_22337]	3.03431	0.000609558	8.25639e-05
A_24_P681266	LOC1286895	PREDICTED: similar to cell division cycle protein 27 (LOC1286895), miscRNA [XR_7869]	3.03237	8.07372e-06	3.01392e-07
A_23_P409966	RAPH1	RMO1 mRNA, complete cds, alternatively spliced. [AY523977]	3.02863	8.52815e-05	6.79048e-06
A_23_P62881	SGIP1	SH3-domain GRB2-like (endophilin) interacting protein 1 (SGIP1), mRNA [NM_32291]	3.02715	6.96122e-05	5.24128e-06
A_32_P1115		62133444F1 NIH_MGC_81 cDNA clone IMAGE:4288547 5', mRNA sequence [BF575152]	3.02654	6.65587e-05	4.94082e-06
A_24_P241183	CLEC2D	C-type lectin domain family 2, member D (CLEC2D), transcript variant 1, mRNA [NM_13269]	3.02545	0.00066372	9.22744e-05
A_32_P54242	LCORL	ligand dependent nuclear receptor corepressor-like (LCORL), transcript variant 2, mRNA [NM_153686]	3.02521	3.76044e-06	9.92889e-08
A_23_P208069	METTL4	methyltransferase like 4 (METTL4), mRNA [NM_2284]	3.02465	1.44846e-05	6.68618e-07
A_32_P215475			3.02427	0.000444745	5.51535e-05
A_32_P206949	TMEM17	transmembrane protein 17 (TMEM17), mRNA [NM_198276]	3.02364	0.000476311	6.02271e-05
A_32_P71768		Synthetic construct gateway clone IMAGE:12164 3' read HMGB1 mRNA. [CU688181]	3.02195	0.000447553	5.56582e-05
A_23_P359174	LOC11341	clone HQ641 PRO641 mRNA, complete cds. [AF9939]	3.02171	3.60623e-06	9.19625e-08
A_32_P8551	NRN1L	neuritin 1-like (NRN1L), mRNA [NM_198443]	3.01948	5.39781e-05	3.78224e-06
A_23_P23834	LGR6	leucine-rich repeat-containing G protein-coupled receptor 6 (LGR6), transcript variant 1, mRNA [NM_11743]	3.01815	0.0007272	0.00010363
A_24_P32411	CSPP1	centrosome and spindle pole associated protein 1 (CSPP1), transcript variant 1, mRNA [NM_17724]	3.01675	5.72697e-05	4.08342e-06
A_23_P57413	PPM1F	protein phosphatase, Mg2+/Mn2+ dependent, 1F (PPM1F), mRNA [NM_14634]	3.01615	3.03688e-05	1.7914e-06
A_23_P403745	MTSS1L	metastasis suppressor 1-like (MTSS1L), mRNA [NM_138383]	3.01484	5.01473e-05	3.44135e-06
A_24_P686263			3.01354	6.39949e-05	4.70154e-06
A_32_P135243	MTHFD1L	methylenetetrahydrofolate dehydrogenase (NADP+ dependent) 1-like (MTHFD1L), nuclear gene encoding mitochondrial protein, mRNA [NM_1544]	3.01347	0.000137575	1.25345e-05
A_24_P450172		cDNA FLJ37832 fis, clone BRSSN2963. [AK95151]	3.00868	0.000975389	0.000151911
A_23_P96165	C11orf8	chromosome 11 open reading frame 8 (C11orf8), mRNA [NM_2465]	3.00849	0.000170088	1.64631e-05
A_23_P143952	CEP97	centrosomal protein 97kDa (CEP97), mRNA [NM_24548]	3.0058	3.43989e-05	2.10028e-06
A_24_P936051		BC6515 transmembrane protein 4 {} (exp=-1; wgp=; cg=), partial (8%) [THC256425]	3.00438	0.000905936	0.000138082
A_23_P140347	PAPLN	papilin, proteoglycan-like sulfated glycoprotein (PAPLN), mRNA [NM_173462]	3.00344	8.75079e-05	7.00821e-06
A_23_P4679	ERF	Ets2 repressor factor (ERF), mRNA [NM_6494]	3.00026	0.000601862	8.10236e-05
A_23_P386509	GATAD2B	GATA zinc finger domain containing 2B (GATAD2B), mRNA [NM_2699]	2.9996	5.98298e-05	4.31401e-06
A_23_P77286	C15orf29	chromosome 15 open reading frame 29 (C15orf29), mRNA [NM_24713]	2.99833	0.00021657	2.21957e-05
A_32_P459533	FCHO1	FCH domain only 1 (FCHO1), transcript variant 2, mRNA [NM_15122]	2.99766	0.000285644	3.13512e-05
A_23_P717	TMEM26	transmembrane protein 26 (TMEM26), mRNA [NM_18252]	2.99502	7.19637e-05	5.45701e-06
A_23_P207783	TBC1D16	cDNA FLJ3464 fis, clone KIDNE213413. [AK91923]	2.9941	1.14835e-05	4.95747e-07
A_23_P6535	KLHDC7B	kelch domain containing 7B (KLHDC7B), mRNA [NM_138433]	2.99264	0.000334368	3.82595e-05
A_24_P320665	FAM126A	family with sequence similarity 126, member A (FAM126A), mRNA [NM_32581]	2.99121	0.000117594	1.02476e-05
A_24_P935782	ZNF121	zinc finger protein 121 (ZNF121), mRNA [NM_18727]	2.98989	6.23908e-05	4.55333e-06
A_24_P923353	ALDH5A1	aldehyde dehydrogenase 5 family, member A1 (ALDH5A1), nuclear gene encoding mitochondrial protein, transcript variant 1, mRNA [NM_1774]	2.98811	7.25628e-05	5.51995e-06
A_24_P97257	RPL31	ribosomal protein L31 [Source:HGNC Symbol;Acc:1334] [ENST264258]	2.9876	0.000280416	3.06668e-05
A_23_P113994	KIRREL	kin of IRRE like (Drosophila) (KIRREL), mRNA [NM_1824]	2.9863	1.44846e-05	6.69158e-07
A_23_P140469	CASC4	cancer susceptibility candidate 4 (CASC4), transcript variant 1, mRNA [NM_138423]	2.98623	3.65865e-05	2.28103e-06
A_24_P50139			2.98564	4.16791e-05	2.70402e-06
A_23_P150693	FJX1	four jointed box 1 (Drosophila) (FJX1), mRNA [NM_14344]	2.98518	0.000679752	9.51345e-05
A_32_P94851			2.98398	3.82589e-05	2.42441e-06
A_23_P349771	HAUS5	HAUS augmin-like complex, subunit 5 (HAUS5), mRNA [NM_1532]	2.98244	0.000144209	1.32688e-05
A_32_P95573		clone IMAGE:12631 mRNA sequence. [AF143879]	2.98109	4.42077e-06	1.2888e-07
A_23_P142205	LILRA2	leukocyte immunoglobulin-like receptor, subfamily A (with TM domain), member 2 (LILRA2), transcript variant 2, mRNA [NM_6866]	2.98076	0.00095076	0.000146988
A_32_P233749			2.97726	2.35809e-05	1.28885e-06
A_23_P334870	TMEM217	transmembrane protein 217 (TMEM217), transcript variant 1, mRNA [NM_145316]	2.97653	2.76594e-05	1.5885e-06
A_23_P148475	KIF4A	kinesin family member 4A (KIF4A), mRNA [NM_1231]	2.976	0.000738082	0.000105659
A_24_P680606		DNM1 pseudogene 33, mRNA (cDNA clone IMAGE:3688915). [BC653]	2.97541	2.57034e-05	1.44817e-06
A_24_P161973	ATP11A	ATPase, class VI, type 11A (ATP11A), transcript variant 1, mRNA [NM_1525]	2.97439	0.000555758	7.33804e-05
A_23_P55356	VMO1	vitelline membrane outer layer 1 homolog (chicken) (VMO1), transcript variant 1, mRNA [NM_182566]	2.97383	0.000816129	0.000120329
A_23_P97402	CAMK1G	calcium/calmodulin-dependent protein kinase IG (CAMK1G), mRNA [NM_2439]	2.97334	0.000770586	0.000111745
A_32_P66934		mRNA; cDNA DKFZp686I1919 (from clone DKFZp686I1919) [BX64114]	2.96971	7.36907e-05	5.64341e-06
A_24_P753110		Q9UM77_HUMAN (Q9UM77) Olfactory receptor 17-21, complete [THC2612796]	2.96915	0.000226329	2.34519e-05
A_24_P166144	UBA6	ubiquitin-like modifier activating enzyme 6 (UBA6), mRNA [NM_18227]	2.96894	0.000967853	0.000150455
A_24_P308229	AIM1L	absent in melanoma 1-like (AIM1L), mRNA [NM_139775]	2.96856	0.000348251	4.0204e-05
A_24_P362193	CD84	CD84 molecule (CD84), mRNA [NM_3874]	2.96738	0.000118789	1.03835e-05
A_24_P182620	CELSR2	cadherin, EGF LAG seven-pass G-type receptor 2 (flamingo homolog, Drosophila) (CELSR2), mRNA [NM_148]	2.96138	0.000583619	7.80848e-05
A_23_P19243	NCRNA12	non-protein coding RNA 12 (NCRNA12), non-coding RNA [NR_2767]	2.96051	0.000195554	1.9577e-05
A_32_P76804		Q6IQ39_HUMAN (Q6IQ39) MAP4K3 protein, partial (1%) [THC278721]	2.9598	2.31302e-06	4.26289e-08
A_32_P16954		full length insert cDNA YI38B4. [AF7528]	2.95965	8.87389e-05	7.13908e-06
A_23_P333138	MON2	MON2 homolog (S. cerevisiae) (MON2), mRNA [NM_1526]	2.95809	4.56138e-07	6.03628e-11
A_32_P180395		AI937689 wp82d9.x1 NCI_CGAP_Brn25 cDNA clone IMAGE:2468273 3' similar to gb:M32886 SORCIN (HUMAN);, mRNA sequence [AI937689]	2.95553	0.000172207	1.67196e-05
A_23_P204033	CPSF6	cleavage and polyadenylation specific factor 6, 68kDa (CPSF6), mRNA [NM_77]	2.95467	3.67707e-05	2.2952e-06
A_23_P13493	OR51E1	olfactory receptor, family 51, subfamily E, member 1 (OR51E1), mRNA [NM_15243]	2.95398	0.000394975	4.74103e-05
A_24_P114936	GM2A	GM2 ganglioside activator (GM2A), transcript variant 1, mRNA [NM_45]	2.95095	0.000305632	3.42575e-05
A_23_P353514	MSL3	male-specific lethal 3 homolog (Drosophila) (MSL3), transcript variant 4, mRNA [NM_78628]	2.94967	9.46743e-05	7.74112e-06
A_23_P92730	HSPB3	heat shock 27kDa protein 3 (HSPB3), mRNA [NM_638]	2.94847	0.000453989	5.66533e-05
A_23_P311144	CCDC138	coiled-coil domain containing 138 (CCDC138), mRNA [NM_144978]	2.94742	0.00025416	2.70346e-05
A_32_P64418	DIS3L2	DIS3 mitotic control homolog (S. cerevisiae)-like 2 (DIS3L2), mRNA [NM_152383]	2.94651	3.39258e-05	2.06396e-06
A_23_P131846	SNAI1	snail homolog 1 (Drosophila) (SNAI1), mRNA [NM_5985]	2.94596	0.000456896	5.70939e-05
A_32_P109901		BX94364 Soares_testis_NHT cDNA clone IMAGp998D74163, mRNA sequence [BX94364]	2.94524	1.98257e-06	9.99338e-09
A_24_P203328	TPRXL	tetra-peptide repeat homeobox-like (TPRXL), non-coding RNA [NR_2223]	2.9448	0.000998502	0.000156507
A_24_P331128	GNA15	guanine nucleotide binding protein (G protein), alpha 15 (Gq class) (GNA15), mRNA [NM_268]	2.9447	3.23763e-06	7.69757e-08
A_23_P130182	AURKB	aurora kinase B (AURKB), mRNA [NM_4217]	2.9447	0.000116157	1.00856e-05
A_24_P924567			2.94459	3.89663e-05	2.48346e-06
A_24_P255415		HSPC12 mRNA, partial cds. [AF161365]	2.94205	0.000467087	5.87879e-05
A_32_P227027			2.94058	0.000921677	0.00014137
A_24_P744148		cDNA clone IMAGE:449873. [BC98]	2.93942	0.00025112	2.66441e-05
A_32_P201434		AA719641 zg52f1.s1 Soares_pineal_gland_N3HPG cDNA clone IMAGE:396985 3', mRNA sequence [AA719641]	2.93911	0.00075314	0.000108365
A_24_P797366			2.9391	7.52993e-06	2.75228e-07
A_23_P142969	ZNF2	zinc finger protein 2 (ZNF2), transcript variant 1, mRNA [NM_2188]	2.93648	1.98257e-06	1.16299e-08
A_24_P801825			2.93594	5.75411e-05	4.10838e-06
A_32_P45204		Synthetic construct gateway clone IMAGE:118977 3' read EIF2S2 mRNA. [CU674465]	2.9352	0.000112976	9.75446e-06
A_32_P202719		XM_76139 citrate synthase {Theileria parva strain Muguga} (exp=-1; wgp=; cg=) , partial (5%) [THC2644672]	2.93403	9.13175e-06	3.62888e-07
A_23_P417363		CAP-GLY domain containing linker protein family, member 4 [Source:HGNC Symbol;Acc:2618] [ENST415891]	2.93319	0.000221482	2.28742e-05
A_23_P376449	CTSLL6	PREDICTED: similar to Putative cathepsin L-like protein 6 (LOC642413), miscRNA [XR_16155]	2.93228	0.000432699	5.31331e-05
A_24_P335025	ENTPD1	ectonucleoside triphosphate diphosphohydrolase 1 (ENTPD1), transcript variant 1, mRNA [NM_1776]	2.93089	7.55037e-05	5.82635e-06
A_24_P943997	ARL5B	ADP-ribosylation factor-like 5B (ARL5B), mRNA [NM_178815]	2.92999	0.000657523	9.12108e-05
A_32_P378035	KIAA1656	mRNA for KIAA1656 protein, partial cds. [AB51443]	2.92937	3.43036e-05	2.09196e-06
A_23_P37942	CLDN6	claudin 6 (CLDN6), mRNA [NM_21195]	2.92841	0.00022202	2.29568e-05
A_24_P66027	APOBEC3B	apolipoprotein B mRNA editing enzyme, catalytic polypeptide-like 3B (APOBEC3B), mRNA [NM_49]	2.92498	0.000247772	2.62224e-05
A_24_P248185	C12orf53	chromosome 12 open reading frame 53 (C12orf53), mRNA [NM_153685]	2.92434	0.000734075	0.000104797
A_32_P66297			2.92365	1.93691e-06	6.88169e-09
A_23_P85990	SIKE1	suppressor of IKBKE 1 (SIKE1), transcript variant 2, mRNA [NM_2573]	2.92196	3.33977e-06	8.04608e-08
A_23_P167941	TREM2	triggering receptor expressed on myeloid cells 2 (TREM2), mRNA [NM_18965]	2.92008	0.000270779	2.93229e-05
A_32_P185682		full-length cDNA clone CSDJ2YF2 of T cells (Jurkat cell line) Cot 1-normalized of (human). [CR613361]	2.9182	2.14518e-05	1.13333e-06
A_24_P795283		AI299143 qm96e11.x1 NCI_CGAP_Lu5 cDNA clone IMAGE:189662 3' similar to contains Alu repetitive element;contains element LOR1 repetitive element ;, mRNA sequence [AI299143]	2.91373	2.52589e-05	1.41457e-06
A_32_P131870			2.9135	0.000153079	1.43204e-05
A_23_P252292	CENPI	centromere protein I (CENPI), mRNA [NM_6733]	2.91315	5.25398e-05	3.65924e-06
A_23_P163216	ATP8B4	ATPase, class I, type 8B, member 4 (ATP8B4), mRNA [NM_24837]	2.91264	0.000238968	2.50698e-05
A_24_P196351	PLXNC1	plexin C1 [Source:HGNC Symbol;Acc:916] [ENST258526]	2.90568	0.000439878	5.43251e-05
A_23_P102743	TRMT6	tRNA methyltransferase 6 homolog (S. cerevisiae) (TRMT6), mRNA [NM_15939]	2.9055	0.000258416	2.76068e-05
A_24_P85300	HEG1	HEG homolog 1 (zebrafish) (HEG1), mRNA [NM_2733]	2.90509	0.000386338	4.603e-05
A_23_P94533	CTSL1	cathepsin L1 (CTSL1), transcript variant 1, mRNA [NM_1912]	2.90422	0.00081636	0.000120409
A_24_P765552	LOC1128644	clone DNA147258 LMNE6487 (UNQ6487) mRNA, complete cds. [AY35824]	2.90316	7.25628e-05	5.51875e-06
A_32_P167111			2.9016	0.00054789	7.20378e-05
A_23_P209011	BRD4	H.sapiens HUNKI mRNA. [Y1259]	2.89933	1.53781e-05	7.23381e-07
A_32_P234780		S728 CDC1 homolog {} (exp=-1; wgp=; cg=), partial (9%) [THC2519484]	2.89874	3.15134e-05	1.88269e-06
A_23_P50974	HECW2	HECT, C2 and WW domain containing E3 ubiquitin protein ligase 2 (HECW2), mRNA [NM_276]	2.89847	0.000119955	1.05439e-05
A_32_P105469		cDNA FLJ9215 fis, clone MAMMA1225. [AK74696]	2.89746	1.19494e-05	5.21675e-07
A_32_P221748		BX3588 NEUROBLASTOMA COT 25-NORMALIZED cDNA clone CSDC5YN21 3-PRIME, mRNA sequence [BX3588]	2.89735	5.79791e-05	4.15094e-06
A_24_P42768		PRO1777 mRNA, complete cds. [AF116667]	2.89602	0.000172318	1.67399e-05
A_24_P272910			2.89601	0.000638252	8.77396e-05
A_23_P81131	CORIN	corin, serine peptidase (CORIN), mRNA [NM_6587]	2.89483	8.51484e-05	6.77423e-06
A_23_P63114	DDI2	DDI1, DNA-damage inducible 1, homolog 2 (S. cerevisiae), mRNA (cDNA clone MGC:14844 IMAGE:4296688), complete cds. [BC611]	2.89377	1.66512e-05	8.01093e-07
A_23_P385500	RNF166	ring finger protein 166 (RNF166), transcript variant 1, mRNA [NM_178841]	2.89375	8.8058e-05	7.06298e-06
A_23_P156977	HUS1	HUS1 checkpoint homolog (S. pombe) (HUS1), mRNA [NM_457]	2.89341	0.000171073	1.65898e-05
A_23_P67072	ZNF615	zinc finger protein 615 (ZNF615), mRNA [NM_19848]	2.89331	0.00024662	2.60706e-05
A_23_P132889	CRMP1	collapsin response mediator protein 1 (CRMP1), transcript variant 1, mRNA [NM_11489]	2.89331	1.27666e-05	5.66052e-07
A_23_P37505	DYX1C1	dyslexia susceptibility 1 candidate 1 (DYX1C1), transcript variant 1, mRNA [NM_1381]	2.89318	0.000999942	0.00015683
A_23_P214727	GPR63	G protein-coupled receptor 63 (GPR63), transcript variant 2, mRNA [NM_3784]	2.89264	6.31866e-05	4.62832e-06
A_24_P933565	PGAP1	post-GPI attachment to proteins 1 (PGAP1), mRNA [NM_24989]	2.88956	1.17333e-05	5.08528e-07
A_32_P179475		BF8787 CM3-ET93-31-439-d3 ET93 cDNA, mRNA sequence [BF8787]	2.88821	3.99006e-05	2.55563e-06
A_23_P333852	TTLL11	tubulin tyrosine ligase-like family, member 11 (TTLL11), transcript variant 2, mRNA [NM_194252]	2.88597	6.79894e-06	2.39575e-07
A_24_P78153	GTF3C4	general transcription factor IIIC, polypeptide 4, 9kDa (GTF3C4), mRNA [NM_1224]	2.8831	7.75835e-05	6.02949e-06
A_24_P927311			2.88168	0.000139881	1.27875e-05
A_32_P139367	TES	testis derived transcript (3 LIM domains), mRNA (cDNA clone IMAGE:4823377). [BC428]	2.8813	4.31513e-06	1.23911e-07
A_32_P29092		AA72586 ai23f8.s1 Soares_testis_NHT cDNA clone 1343655 3', mRNA sequence [AA72586]	2.88104	1.71445e-05	8.35257e-07
A_24_P475000		T35358 EST83346 Human Platelet cDNA 3' end similar to similar to nucleolar protein B23.2, mRNA sequence [T35358]	2.88021	0.00017375	1.69286e-05
A_23_P121573		cDNA clone IMAGE:572443. [BC35666]	2.87954	0.000553285	7.29222e-05
A_32_P496952	RBM43	RNA binding motif protein 43 (RBM43), mRNA [NM_198557]	2.87825	0.000529158	6.89181e-05
A_23_P26367	RPS2P45	cDNA FLJ12331 fis, clone MAMMA1217, moderately similar to 4S RIBOSOMAL PROTEIN S2. [AK22393]	2.87607	0.000219199	2.25797e-05
A_23_P147805	UPP1	uridine phosphorylase 1, mRNA (cDNA clone MGC:54255 IMAGE:5549432), complete cds. [BC473]	2.87342	0.000192938	1.92412e-05
A_23_P216455	RLN2	relaxin 2 (RLN2), transcript variant 2, mRNA [NM_559]	2.87323	0.000341581	3.92844e-05
A_23_P162449	SRGAP1	SLIT-ROBO Rho GTPase activating protein 1 (SRGAP1), mRNA [NM_2762]	2.87058	0.00018078	1.78084e-05
A_23_P71526	ASAP1	ArfGAP with SH3 domain, ankyrin repeat and PH domain 1 (ASAP1), mRNA [NM_18482]	2.86749	0.00018291	1.80582e-05
A_32_P94161		cDNA clone IMAGE:524648, partial cds. [BC53353]	2.86343	0.000255987	2.72912e-05
A_23_P142537	MBD5	cDNA FLJ11113 fis, clone PLACE15936. [AK1975]	2.86231	6.89897e-05	5.18099e-06
A_32_P102966	FLJ36644	cDNA FLJ36644 fis, clone UMVEN1143. [AK93963]	2.86142	0.000552997	7.28707e-05
A_23_P151133	TSPAN9	tetraspanin 9 (TSPAN9), transcript variant 1, mRNA [NM_6675]	2.85795	0.000782253	0.00011395
A_23_P411335	SGOL2	shugoshin-like 2 (S. pombe) (SGOL2), transcript variant 1, mRNA [NM_152524]	2.85748	0.000842879	0.00012553
A_32_P147949			2.85723	5.44699e-06	1.78018e-07
A_23_P218669	WFDC5	WAP four-disulfide core domain 5 (WFDC5), mRNA [NM_145652]	2.85654	5.32075e-05	3.72227e-06
A_24_P389348	PHF2L1	PHD finger protein 2-like 1 (PHF2L1), transcript variant 2, mRNA [NM_3225]	2.85647	0.000173495	1.68965e-05
A_23_P213014	SLC2A9	solute carrier family 2 (facilitated glucose transporter), member 9 (SLC2A9), transcript variant 2, mRNA [NM_1129]	2.85512	0.000151828	1.41619e-05
A_23_P53397	SP1	Sp1 transcription factor (SP1), transcript variant 1, mRNA [NM_138473]	2.8543	7.23278e-05	5.49679e-06
A_32_P127542		cDNA: FLJ2863 fis, clone ADKA184. [AK24516]	2.8528	0.000444449	5.51059e-05
A_23_P253081	IL3RA	interleukin 3 receptor, alpha (low affinity) (IL3RA), mRNA [NM_2183]	2.8516	0.000564077	7.48251e-05
A_23_P216900	NR6A1	nuclear receptor subfamily 6, group A, member 1 [Source:HGNC Symbol;Acc:7985] [ENST48799]	2.85125	5.33381e-06	1.72762e-07
A_32_P56766	POM121L12	POM121 membrane glycoprotein-like 12 (rat) (POM121L12), mRNA [NM_182595]	2.85072	4.96986e-06	1.54685e-07
A_23_P57989	TBL1XR1	transducin (beta)-like 1 X-linked receptor 1 (TBL1XR1), mRNA [NM_24665]	2.85064	8.12889e-05	6.41124e-06
A_24_P916656	CRCP	CGRP receptor component (CRCP), transcript variant 1, mRNA [NM_14478]	2.84897	6.21577e-05	4.52422e-06
A_24_P160969	TP53I11	tumor protein p53 inducible protein 11 (TP53I11), mRNA [NM_176787]	2.84584	0.000360994	4.20265e-05
A_23_P420981	C14orf79	chromosome 14 open reading frame 79 (C14orf79), mRNA [NM_174891]	2.84461	0.000438691	5.41464e-05
A_24_P248345	OLFML2B	olfactomedin-like 2B (OLFML2B), mRNA [NM_15441]	2.84375	0.000145113	1.33696e-05
A_24_P937744		AF35151 RGS12 PDZ-less variant {Rattus norvegicus} (exp=-1; wgp=; cg=), partial (3%) [THC2553569]	2.84349	5.72256e-06	1.90017e-07
A_24_P132019	LNPEP	leucyl/cystinyl aminopeptidase [Source:HGNC Symbol;Acc:6656] [ENST231368]	2.84177	3.68444e-05	2.3007e-06
A_23_P70161	ITGA2	integrin, alpha 2 (CD49B, alpha 2 subunit of VLA-2 receptor) (ITGA2), mRNA [NM_223]	2.83974	5.73026e-05	4.08774e-06
A_32_P41924	KCNQ1OT1	KCNQ1 overlapping transcript 1 (non-protein coding) (KCNQ1OT1), non-coding RNA [NR_2728]	2.83907	0.000119227	1.04508e-05
A_23_P130856	CCDC123	coiled-coil domain containing 123 (CCDC123), mRNA [NM_32816]	2.8386	0.000501187	6.42629e-05
A_24_P932760	KLC1	cDNA FLJ35569 fis, clone SPLEN25783. [AK92888]	2.83586	1.83773e-05	9.19915e-07
A_23_P210853	GINS1	GINS complex subunit 1 (Psf1 homolog) (GINS1), mRNA [NM_2167]	2.83571	0.0002049	2.07379e-05
A_24_P916853			2.83529	0.000106457	9.0491e-06
A_24_P114142	CNTN2	contactin 2 (axonal) (CNTN2), mRNA [NM_576]	2.83494	0.000312346	3.51392e-05
A_32_P142088	MPZL1	myelin protein zero-like 1 (MPZL1), transcript variant 1, mRNA [NM_3953]	2.83417	0.000114983	9.96411e-06
A_23_P323180	HOXD3	homeobox D3 (HOXD3), mRNA [NM_6898]	2.83388	0.000176383	1.7225e-05
A_32_P110942		CA432213 UI-H-FG1-bgr-l-15--UI.s1 NCI_CGAP_FG1 cDNA clone UI-H-FG1-bgr-l-15--UI 3', mRNA sequence [CA432213]	2.83272	0.000749911	0.000107761
A_23_P148852		neuronal thread protein AD7c-NTP mRNA, complete cds. [AF1144]	2.83189	5.79454e-05	4.14571e-06
A_32_P776626	RGPD1	RANBP2-like and GRIP domain containing 1 (RGPD1), mRNA [NM_124457]	2.83023	8.46394e-05	6.72493e-06
A_32_P152227		AI686776 tx9h11.x1 NCI_CGAP_Ut4 cDNA clone IMAGE:2268741 3' similar to SW:TCPQ_HUMAN P599 T-COMPLEX PROTEIN 1, THETA SUBUNIT ;, mRNA sequence [AI686776]	2.83003	2.22668e-06	3.76834e-08
A_32_P132393		H4632 yp5g1.s1 Soares retina N2b4HR cDNA clone IMAGE:19896 3', mRNA sequence [H4632]	2.8281	0.000942881	0.000145426
A_24_P355568	HBE1	hemoglobin, epsilon 1 (HBE1), mRNA [NM_533]	2.82799	0.000112062	9.65368e-06
A_24_P282237	PRIM2	primase, DNA, polypeptide 2 (58kDa) (PRIM2), mRNA [NM_947]	2.82777	3.76383e-05	2.36319e-06
A_32_P163558		C27F9 subtracted cochlea cDNA library cDNA, mRNA sequence [CB41812]	2.8271	2.678e-06	5.63063e-08
A_24_P99046	STK38L	serine/threonine kinase 38 like (STK38L), mRNA [NM_15]	2.82705	0.000505286	6.4936e-05
A_32_P98979		hz74a1.x1 NCI_CGAP_Lu24 cDNA clone IMAGE:321369 3', mRNA sequence [BE46778]	2.82651	0.000163065	1.55474e-05
A_24_P89718	TTC26	tetratricopeptide repeat domain 26 (TTC26), transcript variant 1, mRNA [NM_24926]	2.82512	3.00751e-05	1.76822e-06
A_24_P623808		cDNA FLJ12142 fis, clone MAMMA1356. [AK2224]	2.82509	9.17644e-06	3.66246e-07
A_32_P8627			2.81909	1.69161e-05	8.17955e-07
A_24_P407742		Synthetic construct gateway clone IMAGE:12327 3' read C1QBP mRNA. [CU68663]	2.81626	9.21441e-06	3.69987e-07
A_23_P325924	FAM59B	family with sequence similarity 59, member B (FAM59B), mRNA [NM_1168241]	2.81551	0.000512704	6.61888e-05
A_23_P252740	DSCC1	defective in sister chromatid cohesion 1 homolog (S. cerevisiae) (DSCC1), mRNA [NM_2494]	2.81429	0.00034523	3.97964e-05
A_23_P425197	IL23R	interleukin 23 receptor (IL23R), mRNA [NM_14471]	2.81038	2.20738e-06	3.63158e-08
A_32_P16315	TUBB8	tubulin, beta 8 (TUBB8), transcript variant 2, mRNA [NM_1164154]	2.80796	0.00076549	0.000110801
A_23_P133691	RRAGD	Ras-related GTP binding D (RRAGD), mRNA [NM_21244]	2.80704	0.000653615	9.04958e-05
A_32_P17416			2.80653	8.90443e-05	7.17676e-06
A_32_P137461		cDNA clone IMAGE:31311, **** WARNING: chimeric clone ****. [BC2173]	2.80233	0.000955369	0.00014799
A_32_P105273		AU185665 AU185665 T-cell library (Sugita Y) cDNA clone B2151-7, mRNA sequence [AU185665]	2.79846	0.000460191	5.764e-05
A_23_P346982	DTWD2	DTW domain containing 2 (DTWD2), mRNA [NM_173666]	2.79799	0.000219666	2.26332e-05
A_23_P58937	TRAM2	translocation associated membrane protein 2 (TRAM2), mRNA [NM_12288]	2.79744	8.31094e-06	3.16692e-07
A_24_P945408	ARMC9	mRNA for KIAA1868 protein, partial cds. [AB58771]	2.79674	0.000227671	2.36132e-05
A_32_P75264	TMEM26	transmembrane protein 26 (TMEM26), mRNA [NM_17855]	2.79657	0.000698502	9.83849e-05
A_24_P235429	ABCA1	ATP-binding cassette, sub-family A (ABC1), member 1 (ABCA1), mRNA [NM_552]	2.79484	0.000880204	0.000132608
A_23_P384512	ZNF22	zinc finger protein 22 (KOX 15) (ZNF22), mRNA [NM_6963]	2.79427	0.000619901	8.4523e-05
A_24_P325287		PRO2869 mRNA, complete cds. [AF35825]	2.79389	1.98257e-06	1.15976e-08
A_23_P409553	PPM1A	protein phosphatase, Mg2+/Mn2+ dependent, 1A (PPM1A), transcript variant 2, mRNA [NM_177951]	2.79363	9.07915e-06	3.59913e-07
A_23_P379746	DENND5B	DENN/MADD domain containing 5B (DENND5B), mRNA [NM_144973]	2.79218	0.000507689	6.53511e-05
A_23_P134405			2.78747	1.7103e-05	8.31573e-07
A_24_P316270	UBA6	cDNA FLJ3765 fis, clone BRHIP2553, weakly similar to UBIQUITIN-ACTIVATING ENZYME E1 1. [AK94969]	2.78716	0.000473552	5.98437e-05
A_32_P37143	GAS2L3	mRNA; cDNA DKFZp779P73 (from clone DKFZp779P73). [BX64959]	2.78614	0.000156077	1.46608e-05
A_23_P154849	OLIG1	oligodendrocyte transcription factor 1 (OLIG1), mRNA [NM_138983]	2.78583	0.000579913	7.74493e-05
A_24_P179504	WDR66	WD repeat domain 66 (WDR66), mRNA [NM_144668]	2.78446	0.00012881	1.15541e-05
A_32_P963	UHMK1	U2AF homology motif (UHM) kinase 1 [Source:HGNC Symbol;Acc:19683] [ENST489294]	2.78438	0.000253824	2.69851e-05
A_24_P41918		Pecanex-like protein C14orf135 (Hepatitis C virus F protein-binding protein 2)(HCV F protein-binding protein 2) [Source:UniProtKB/Swiss-Prot;Acc:Q63HM2] [ENST391611]	2.7837	0.0002049	2.07344e-05
A_24_P126471	SLC12A9	solute carrier family 12 (potassium/chloride transporters), member 9 (SLC12A9), mRNA [NM_2246]	2.78285	4.48766e-05	2.98573e-06
A_24_P227350		TWST1_GORGO (Q8MI6) Twist-related protein 1, partial (8%) [THC249568]	2.77682	3.8319e-06	1.02854e-07
A_23_P63057	GON4L	cDNA: FLJ234 fis, clone LNG2277. [AK26693]	2.77664	1.46262e-05	6.77601e-07
A_24_P823381		full-length cDNA clone CSDD6YO12 of Neuroblastoma Cot 5-normalized of (human). [CR61976]	2.77649	0.000196473	1.96889e-05
A_32_P158311			2.77627	2.04041e-05	1.05911e-06
A_24_P579482		P25 mRNA, complete cds. [AF334588]	2.77415	0.000104432	8.82109e-06
A_32_P33263	KLRG2	cDNA FLJ44186 fis, clone THYMU238797, weakly similar to B locus C type Lectin. [AK126174]	2.77396	0.000138899	1.26855e-05
A_32_P209148	LOC144486	hypothetical protein LOC144486 (LOC144486), non-coding RNA [NR_2735]	2.77279	3.8611e-05	2.45142e-06
A_32_P812268	CALHM1	calcium homeostasis modulator 1 (CALHM1), mRNA [NM_11412]	2.77175	2.50708e-06	4.93124e-08
A_24_P101455		RST999 Athersys RAGE Library cDNA, mRNA sequence [BG19831]	2.77045	0.000458691	5.74187e-05
A_32_P157775		E2AK4_HUMAN (Q9P2K8) Eukaryotic translation initiation factor 2-alpha kinase 4 (GCN2-like protein) , partial (3%) [THC2564488]	2.76884	3.55147e-05	2.19088e-06
A_23_P379794	PIGW	phosphatidylinositol glycan anchor biosynthesis, class W (PIGW), mRNA [NM_178517]	2.76871	5.0242e-05	3.45151e-06
A_24_P316363	GTF3C2	general transcription factor IIIC, polypeptide 2, beta 11kDa (GTF3C2), transcript variant 1, mRNA [NM_1521]	2.76843	3.39929e-06	8.29947e-08
A_24_P234838	PCDH1	protocadherin 1 (PCDH1), transcript variant 2, mRNA [NM_3242]	2.76661	0.000870386	0.000130573
A_32_P64688		mRNA for KIAA577 protein, partial cds. [AB11149]	2.76598	1.03464e-05	4.33545e-07
A_32_P172848	GK	glycerol kinase (GK), transcript variant 2, mRNA [NM_167]	2.76548	0.000419066	5.10316e-05
A_32_P232601			2.7627	2.89241e-05	1.68084e-06
A_32_P47510	AP3B1	adaptor-related protein complex 3, beta 1 subunit [Source:HGNC Symbol;Acc:566] [ENST255194]	2.76009	0.000209596	2.1315e-05
A_24_P940678	CASC5	mRNA for KIAA157 protein, partial cds. [AB4679]	2.75993	0.000962487	0.00014948
A_23_P429581	TMEM67	transmembrane protein 67 (TMEM67), transcript variant 1, mRNA [NM_15374]	2.7597	0.000386444	4.60615e-05
A_32_P53260	SRGAP2P1	BX11515 Soares_pregnant_uterus_NbHPU cDNA clone IMAGp998H81169, mRNA sequence [BX11515]	2.7589	0.000804129	0.000117939
A_32_P200120			2.75869	3.85251e-06	1.03595e-07
A_23_P431933	CAMKK1	calcium/calmodulin-dependent protein kinase kinase 1, alpha (CAMKK1), transcript variant 1, mRNA [NM_32294]	2.75826	0.000923673	0.000141789
A_32_P52948			2.7577	0.000134293	1.21489e-05
A_24_P175707	TMEM86A	transmembrane protein 86A (TMEM86A), mRNA [NM_153347]	2.75718	9.90111e-05	8.23787e-06
A_32_P84526		BX449754 NEUROBLASTOMA cDNA clone CSDA7YA13 3-PRIME, mRNA sequence [BX449754]	2.75679	4.38733e-05	2.89375e-06
A_32_P94845		UI-E-EJ1-ajx-g-1--UI.r1 UI-E-EJ1 cDNA clone UI-E-EJ1-ajx-g-1--UI 5', mRNA sequence [BQ188788]	2.75666	8.09393e-05	6.37471e-06
A_24_P16086			2.75574	0.000587104	7.86537e-05
A_24_P251962	PCDHB2	protocadherin beta 2 (PCDHB2), mRNA [NM_18936]	2.75429	0.000659256	9.15416e-05
A_23_P209578	GAD1	glutamate decarboxylase 1 (brain, 67kDa) (GAD1), transcript variant GAD25, mRNA [NM_13445]	2.75352	0.000571192	7.60468e-05
A_24_P170936	MCPH1	microcephalin 1 (MCPH1), transcript variant 2, mRNA [NM_1172574]	2.7482	9.17644e-06	3.66031e-07
A_23_P163099	POLE2	polymerase (DNA directed), epsilon 2 (p59 subunit) (POLE2), mRNA [NM_2692]	2.74749	0.000567816	7.55144e-05
A_23_P163079	GCH1	GTP cyclohydrolase 1 (GCH1), transcript variant 1, mRNA [NM_161]	2.74656	0.000435259	5.3564e-05
A_24_P169688	MICB	MHC class I polypeptide-related sequence B (MICB), mRNA [NM_5931]	2.74633	0.000504976	6.48831e-05
A_24_P133488	CDCA4	cell division cycle associated 4 (CDCA4), transcript variant 1, mRNA [NM_17955]	2.74553	0.000533142	6.96058e-05
A_23_P47247	TCP11L1	t-complex 11 (mouse)-like 1 (TCP11L1), transcript variant 1, mRNA [NM_18393]	2.74507	2.8897e-06	6.26559e-08
A_24_P169343	C9orf21	chromosome 9 open reading frame 21 (C9orf21), mRNA [NM_153698]	2.74383	7.42448e-05	5.70753e-06
A_24_P193509	C16orf63	chromosome 16 open reading frame 63 (C16orf63), mRNA [NM_1446]	2.74282	1.98257e-06	1.95289e-08
A_32_P167176			2.74273	0.00098558	0.000153882
A_23_P365874	PBRM1	polybromo 1 (PBRM1), transcript variant 2, mRNA [NM_18313]	2.74098	1.61921e-05	7.72311e-07
A_23_P125771	HCFC1	host cell factor C1 (VP16-accessory protein) (HCFC1), mRNA [NM_5334]	2.74029	0.000159536	1.511e-05
A_23_P91964	RASA2	RAS p21 protein activator 2 (RASA2), mRNA [NM_656]	2.74025	0.000562943	7.46334e-05
A_32_P129689		AA417913 zv94a6.s1 Soares_NhHMPu_S1 cDNA clone IMAGE:76741 3', mRNA sequence [AA417913]	2.73968	7.01949e-05	5.28858e-06
A_24_P922969	RALGAPA1	Ral GTPase activating protein, alpha subunit 1 (catalytic) (RALGAPA1), transcript variant 2, mRNA [NM_19431]	2.73935	3.10373e-06	7.09563e-08
A_32_P192354			2.7389	2.969e-05	1.7398e-06
A_24_P67494			2.73888	0.000691841	9.7211e-05
A_23_P432110	RIMS1	regulating synaptic membrane exocytosis 1 (RIMS1), transcript variant 1, mRNA [NM_14989]	2.73875	0.000158611	1.50018e-05
A_23_P202927	KCNJ5	potassium inwardly-rectifying channel, subfamily J, member 5 (KCNJ5), mRNA [NM_89]	2.73852	0.000470701	5.941e-05
A_32_P233457		AGENCOURT_688794 NIH_MGC_71 cDNA clone IMAGE:5784515 5', mRNA sequence [BQ554]	2.7385	0.000380985	4.51882e-05
A_23_P84555	KCTD21	potassium channel tetramerisation domain containing 21 (KCTD21), mRNA [NM_129859]	2.73838	1.28696e-05	5.72811e-07
A_23_P303523	KIF3C	kinesin family member 3C (KIF3C), mRNA [NM_2254]	2.73745	1.38826e-05	6.33776e-07
A_24_P354337	ARL6	ADP-ribosylation factor-like 6 (ARL6), transcript variant 1, mRNA [NM_32146]	2.73442	6.9292e-05	5.21212e-06
A_23_P161091	ZMYM1	zinc finger, MYM-type 1 (ZMYM1), mRNA [NM_24772]	2.73381	0.000431927	5.30173e-05
A_23_P150903	FAR2	fatty acyl CoA reductase 2 (FAR2), mRNA [NM_1899]	2.73371	0.000734673	0.000104932
A_24_P399083	TXNL4B	thioredoxin-like 4B (TXNL4B), transcript variant 1, mRNA [NM_17853]	2.73313	0.000264884	2.85427e-05
A_23_P308119	TPCN1	two pore segment channel 1 (TPCN1), transcript variant 2, mRNA [NM_1791]	2.73307	4.98094e-05	3.41453e-06
A_23_P307310	ACAN	aggrecan (ACAN), transcript variant 2, mRNA [NM_13227]	2.73299	5.72697e-05	4.08204e-06
A_23_P89708	PNPO	pyridoxamine 5'-phosphate oxidase (PNPO), mRNA [NM_18129]	2.73259	7.74405e-05	6.0135e-06
A_32_P32043		cDNA FLJ3986 fis, clone NT2RP719135. [AK9645]	2.73197	1.85291e-05	9.30218e-07
A_32_P231391	LDHA	lactate dehydrogenase A (LDHA), transcript variant 1, mRNA [NM_5566]	2.7314	8.63943e-05	6.90221e-06
A_24_P868987			2.72991	1.98257e-06	1.86918e-08
A_24_P31671	GPCPD1	glycerophosphocholine phosphodiesterase GDE1 homolog (S. cerevisiae) (GPCPD1), mRNA [NM_19593]	2.72948	6.28723e-05	4.59918e-06
A_23_P165984	ZSWIM3	zinc finger, SWIM-type containing 3 (ZSWIM3), mRNA [NM_8752]	2.72901	0.000310816	3.49444e-05
A_24_P731648	SLC16A6	solute carrier family 16, member 6 (monocarboxylic acid transporter 7) (SLC16A6), mRNA [NM_4694]	2.72765	0.000316807	3.57258e-05
A_32_P166760		BE74871 RC5-BT58-173-21-B11 BT58 cDNA, mRNA sequence [BE74871]	2.7247	8.12836e-06	3.04816e-07
A_23_P127652	ZNF22	zinc finger protein 22 (ZNF22), mRNA [NM_3455]	2.72408	0.00032205	3.64618e-05
A_24_P120251	TM4SF18	transmembrane 4 L six family member 18 (TM4SF18), mRNA [NM_138786]	2.72398	0.000937164	0.0001443
A_24_P931503	PHIP	pleckstrin homology domain interacting protein (PHIP), mRNA [NM_17934]	2.72366	1.30914e-05	5.88971e-07
A_32_P166031		cDNA clone IMAGE:616685, partial cds. [BC52811]	2.72192	0.000120472	1.06157e-05
(+)E1A_r60_3		Unknown	2.72057	0.00094856	0.000146513
A_23_P149050	NCRNA115	non-protein coding RNA 115 (NCRNA115), non-coding RNA [NR_24321]	2.72042	0.000216402	2.21705e-05
A_24_P332647	SSH1	slingshot homolog 1 (Drosophila) (SSH1), transcript variant 3, mRNA [NM_1161331]	2.71825	0.0007898	0.000115357
A_23_P82065	ELOVL4	elongation of very long chain fatty acids (FEN1/Elo2, SUR4/Elo3, yeast)-like 4 (ELOVL4), mRNA [NM_22726]	2.71746	0.000878872	0.000132269
A_32_P30785		pec1.2-1.H2 ecnorm cDNA 3', mRNA sequence [AI5418]	2.71731	4.36757e-06	1.26479e-07
A_23_P52311	TAF5	TAF5 RNA polymerase II, TATA box binding protein (TBP)-associated factor, 1kDa (TAF5), mRNA [NM_6951]	2.71625	0.000562835	7.46055e-05
A_32_P130577		cDNA clone IMAGE:5267335. [BC66989]	2.71595	0.000126198	1.124e-05
A_32_P20613			2.71552	0.00020149	2.03142e-05
A_23_P412707	C14orf79	chromosome 14 open reading frame 79 (C14orf79), mRNA [NM_174891]	2.71296	4.00029e-05	2.56315e-06
A_24_P42603	TRIO	triple functional domain (PTPRF interacting) (TRIO), mRNA [NM_7118]	2.71284	1.25987e-05	5.5738e-07
A_23_P4782	CACNG7	calcium channel, voltage-dependent, gamma subunit 7 (CACNG7), mRNA [NM_31896]	2.7126	1.98257e-06	9.89385e-09
A_23_P420782	TULP3	tubby like protein 3 (TULP3), transcript variant 1, mRNA [NM_3324]	2.71172	8.5369e-05	6.80029e-06
A_24_P115183	CLDN4	claudin 4 (CLDN4), mRNA [NM_135]	2.71124	0.000416332	5.06269e-05
A_32_P308595	THSD7B	thrombospondin, type I, domain containing 7B (THSD7B), mRNA [NM_18427]	2.70932	0.000747319	0.000107279
A_24_P384755	NOL1	nucleolar protein 1 (NOL1), mRNA [NM_24894]	2.70816	0.000208367	2.11651e-05
A_24_P135489	TSPAN14	tetraspanin 14 (TSPAN14), transcript variant 1, mRNA [NM_3927]	2.70792	7.28875e-06	2.63752e-07
A_32_P124746	RHEB	Ras homolog enriched in brain, mRNA (cDNA clone IMAGE:3892637), partial cds. [BC9638]	2.70778	1.83869e-05	9.22636e-07
A_23_P123060	ITGB8	integrin, beta 8 (ITGB8), mRNA [NM_2214]	2.70744	0.000113426	9.79605e-06
A_23_P108492	MARS2	methionyl-tRNA synthetase 2, mitochondrial (MARS2), nuclear gene encoding mitochondrial protein, mRNA [NM_138395]	2.70516	1.28696e-05	5.72681e-07
A_24_P36944	CEP17	centrosomal protein 17kDa (CEP17), transcript variant alpha, mRNA [NM_14812]	2.70443	0.000193254	1.92981e-05
A_23_P328298	ODF2L	outer dense fiber of sperm tails 2-like (ODF2L), transcript variant 1, mRNA [NM_2729]	2.70336	3.89006e-05	2.47548e-06
A_23_P5976	ZSWIM1	zinc finger, SWIM-type containing 1 (ZSWIM1), mRNA [NM_863]	2.70169	1.09958e-05	4.67467e-07
A_24_P299137	FAM65C	mRNA for FLJ36 protein. [AK944]	2.70111	4.79227e-05	3.25953e-06
A_23_P64932	RIC8B	resistance to inhibitors of cholinesterase 8 homolog B (C. elegans) (RIC8B), mRNA [NM_18157]	2.6977	0.000152839	1.42828e-05
A_24_P59545	ZNF451	cDNA: FLJ23421 fis, clone HEP22533. [AK2774]	2.69462	0.00062721	8.5886e-05
A_23_P372946	TM4SF19	transmembrane 4 L six family member 19 (TM4SF19), mRNA [NM_138461]	2.6936	0.000764099	0.000110488
A_32_P15874		Q8INN3_DROME (Q8INN3) CG31415-PA (IP7196p), partial (7%) [THC2691966]	2.69356	7.48405e-05	5.76789e-06
A_23_P390504	FOXC1	forkhead box C1 (FOXC1), mRNA [NM_1453]	2.69006	5.99805e-05	4.33072e-06
A_24_P636451		cDNA FLJ13497 fis, clone PLACE14518. [AK23559]	2.68969	0.000260359	2.79158e-05
A_24_P349092	LHFPL2	lipoma HMGIC fusion partner-like 2 (LHFPL2), mRNA [NM_5779]	2.68835	0.000891773	0.000134939
A_32_P154830	OSTM1	osteopetrosis associated transmembrane protein 1 (OSTM1), mRNA [NM_1428]	2.687	0.000174658	1.70352e-05
A_24_P79617	KIAA4	KIAA4 (KIAA4), transcript variant 2, mRNA [NM_14656]	2.68661	7.5944e-06	2.78324e-07
A_23_P127153		Human clone KiSS-16 unknown product mRNA, complete cds. [U8848]	2.68574	3.43291e-05	2.09503e-06
A_23_P39137	GRLF1	glucocorticoid receptor DNA binding factor 1 (GRLF1), mRNA [NM_4491]	2.68573	9.67405e-05	7.96535e-06
A_24_P704446	TMEM72	transmembrane protein 72 (TMEM72), mRNA [NM_1123376]	2.68422	4.58146e-06	1.3769e-07
A_24_P854896		full-length cDNA clone CSDI76YA24 of Placenta Cot 25-normalized of (human). [CR615261]	2.68343	0.000398291	4.79097e-05
A_24_P162172	SPG11	spastic paraplegia 11 (autosomal recessive) (SPG11), transcript variant 1, mRNA [NM_25137]	2.68288	1.42861e-05	6.55673e-07
A_23_P58770	HAND1	heart and neural crest derivatives expressed 1 (HAND1), mRNA [NM_4821]	2.68178	0.000103321	8.69953e-06
A_24_P922451		Q8SY5_DROME (Q8SY5) GH17483p (CG6361-PA), partial (5%) [THC2515382]	2.68177	1.02217e-05	4.25106e-07
A_23_P345746	TPTE	transmembrane phosphatase with tensin homology (TPTE), transcript variant 1, mRNA [NM_199261]	2.68084	0.000233894	2.43895e-05
A_32_P157631		AI35867 qw4g7.x1 NCI_CGAP_Ut4 cDNA clone IMAGE:1993596 3', mRNA sequence [AI35867]	2.68042	0.000517986	6.69981e-05
A_23_P2294	HELB	helicase (DNA) B (HELB), mRNA [NM_33647]	2.67926	4.60224e-05	3.081e-06
A_24_P323395	CRIM1	cysteine rich transmembrane BMP regulator 1 (chordin-like) (CRIM1), mRNA [NM_16441]	2.67896	1.98257e-06	1.05318e-08
A_23_P123424	CHRNB3	cholinergic receptor, nicotinic, beta 3 (CHRNB3), mRNA [NM_749]	2.6789	0.000999864	0.000156794
A_23_P129075	WDR76	WD repeat domain 76 (WDR76), transcript variant 1, mRNA [NM_2498]	2.67587	1.80324e-05	8.95462e-07
A_32_P409599		Putative uncharacterized protein ENSP412252 [Source:UniProtKB/TrEMBL;Acc:C9JQ9] [ENST447442]	2.67514	0.0004187	5.09658e-05
A_24_P103004	SLC2A1	solute carrier family 2 (phosphate transporter), member 1 (SLC2A1), mRNA [NM_5415]	2.67234	5.7613e-05	4.11631e-06
A_24_P265088	PDZD4	PDZ domain containing 4 (PDZD4), mRNA [NM_32512]	2.67139	0.000241644	2.54681e-05
A_24_P945181	RBM15B	RNA binding motif protein 15B (RBM15B), mRNA [NM_13286]	2.67009	7.55196e-06	2.76311e-07
A_23_P90780		Q5IG3_HUMAN (Q5IG3) MDH1B protein, partial (43%) [THC2746571]	2.66989	3.76785e-05	2.37141e-06
A_23_P333592	ZNF547	zinc finger protein 547 (ZNF547), mRNA [NM_173631]	2.66848	7.75835e-05	6.03027e-06
A_23_P356041	SPAG9	sperm associated antigen 9 (SPAG9), transcript variant 1, mRNA [NM_113528]	2.66624	2.97601e-05	1.74535e-06
A_24_P68183	NCRNA259	chromosome 3 open reading frame 5 (C3orf5), non-coding RNA [NR_21485]	2.66422	2.91224e-06	6.43414e-08
A_23_P351734	NPHP4	nephronophthisis 4 (NPHP4), mRNA [NM_1512]	2.66295	0.000898034	0.000136323
A_24_P461366		BX412469 PLACENTA cDNA clone CSDE14YG13 3-PRIME, mRNA sequence [BX412469]	2.66261	2.40097e-06	4.5746e-08
A_23_P325802	USP15	full-length cDNA clone CSDJ6YF1 of T cells (Jurkat cell line) Cot 1-normalized of (human). [CR692]	2.6625	0.000737823	0.000105575
A_24_P228228	B4GALT6	UDP-Gal:betaGlcNAc beta 1,4- galactosyltransferase, polypeptide 6 (B4GALT6), mRNA [NM_4775]	2.65963	4.99929e-05	3.42832e-06
A_32_P4318		BU73398 UI-E-CI1-afo-h-12--UI.s1 UI-E-CI1 cDNA clone UI-E-CI1-afo-h-12--UI 3', mRNA sequence [BU73398]	2.65821	6.89212e-05	5.17416e-06
A_24_P71280	GPR157	cDNA FLJ12132 fis, clone MAMMA1277. [AK22194]	2.65775	3.97293e-06	1.08573e-07
A_23_P309246	ZNF498	zinc finger protein 498 (ZNF498), mRNA [NM_145115]	2.65707	0.000115666	1.00373e-05
A_24_P721730		cDNA FLJ365 fis, clone CTONG26666. [AK55212]	2.65582	7.03337e-05	5.30245e-06
A_23_P72180	CAND1	TIP12 protein (TIP12) mRNA, complete cds. [AF157326]	2.65572	0.000345546	3.98563e-05
A_23_P63896	FAS	Fas (TNF receptor superfamily, member 6) (FAS), transcript variant 1, mRNA [NM_43]	2.65445	0.000714165	0.000101199
A_32_P136800		UI-H-BW1-amv-e-6--UI.s1 NCI_CGAP_Sub7 cDNA clone IMAGE:371315 3', mRNA sequence [BF5146]	2.65439	0.000236772	2.4776e-05
A_23_P380939	BMP8B	bone morphogenetic protein 8b (BMP8B), mRNA [NM_172]	2.65382	0.000653615	9.05037e-05
A_23_P165608	SEMA4F	sema domain, immunoglobulin domain (Ig), transmembrane domain (TM) and short cytoplasmic domain, (semaphorin) 4F (SEMA4F), mRNA [NM_4263]	2.6513	0.000388746	4.63722e-05
A_24_P123768	EIF2AK1	eukaryotic translation initiation factor 2-alpha kinase 1 (EIF2AK1), transcript variant 1, mRNA [NM_14413]	2.65071	3.53768e-05	2.17807e-06
A_24_P490746		ALU1_HUMAN (P39188) Alu subfamily J sequence contamination warning entry, partial (7%) [THC2642612]	2.65024	0.000120472	1.06136e-05
A_23_P98763	LRTOMT	leucine rich transmembrane and -methyltransferase domain containing (LRTOMT), transcript variant 1, mRNA [NM_14539]	2.65023	6.08447e-05	4.4094e-06
A_23_P306730	PPARA	Human peroxisome proliferator activated receptor mRNA, complete cds. [L2932]	2.64673	8.43919e-05	6.70116e-06
A_23_P134008	USP45	full-length cDNA clone CSDA5YB7 of Neuroblastoma of (human). [CR61489]	2.64631	0.000209596	2.13089e-05
A_24_P392991	KRT16	keratin 16 (KRT16), mRNA [NM_5557]	2.64631	0.000591382	7.93248e-05
A_24_P156781	PIK3R3	phosphoinositide-3-kinase, regulatory subunit 3 (gamma) (PIK3R3), transcript variant 1, mRNA [NM_3629]	2.64629	0.000918762	0.000140715
A_23_P60306	TLR4	toll-like receptor 4 (TLR4), transcript variant 1, mRNA [NM_138554]	2.64538	0.000450057	5.60969e-05
A_24_P923757	ATF7IP	activating transcription factor 7 interacting protein (ATF7IP), mRNA [NM_18179]	2.64406	2.45016e-05	1.36123e-06
A_23_P255111		IBP7_HUMAN (Q1627) Insulin-like growth factor-binding protein 7 precursor (IGFBP-7) (IBP-7) (IGF-binding protein 7) (MAC25 protein) (Prostacyclin-stimulating factor) (PGI2-stimulating factor) (IGFBP-rP1), partial (58%) [THC254597]	2.64405	0.000162568	1.54723e-05
A_23_P320578	RGS16	regulator of G-protein signaling 16 (RGS16), mRNA [NM_2928]	2.64281	0.000321626	3.63789e-05
A_23_P99452	BRCA2	breast cancer 2, early onset (BRCA2), mRNA [NM_59]	2.64101	2.28517e-06	4.07062e-08
A_32_P180078			2.6408	0.000353789	4.09639e-05
A_24_P935652	NUB1	full-length cDNA clone CSDB6YK11 of Neuroblastoma Cot 1-normalized of (human). [CR626423]	2.64017	0.000106315	9.02474e-06
A_24_P200250	APEH	N-acylaminoacyl-peptide hydrolase [Source:HGNC Symbol;Acc:586] [ENST296456]	2.63999	5.14268e-05	3.55069e-06
A_23_P141362	FZD2	frizzled homolog 2 (Drosophila) (FZD2), mRNA [NM_1466]	2.63969	0.000331062	3.77346e-05
A_32_P51848	FAM15A	family with sequence similarity 15, member A (FAM15A), mRNA [NM_1918]	2.63778	0.000847528	0.00012647
A_23_P354387	MYOF	myoferlin (MYOF), transcript variant 1, mRNA [NM_13451]	2.63705	0.0008345	0.000123897
A_24_P299794	RBBP5	retinoblastoma binding protein 5 (RBBP5), mRNA [NM_557]	2.63642	5.85791e-05	4.2053e-06
A_23_P70794	RAB23	RAB23, member RAS oncogene family (RAB23), transcript variant 1, mRNA [NM_16277]	2.63638	0.000688227	9.65524e-05
A_23_P60189			2.63578	8.24902e-05	6.52406e-06
A_23_P201988	MASTL	microtubule associated serine/threonine kinase-like (MASTL), transcript variant 2, mRNA [NM_32844]	2.63453	0.00012856	1.1513e-05
A_23_P256334	ITGA1	integrin, alpha 1 (ITGA1), mRNA [NM_18151]	2.6342	0.000332388	3.79224e-05
A_32_P42895		AW13893 UI-H-BI1-aeq-e-9--UI.s1 NCI_CGAP_Sub3 cDNA clone IMAGE:272344 3', mRNA sequence [AW13893]	2.63405	0.000900653	0.000137006
A_23_P32064	NELF	nasal embryonic LHRH factor (NELF), transcript variant 2, mRNA [NM_15537]	2.63292	5.33978e-05	3.73718e-06
A_32_P203408			2.62999	0.000599067	8.06181e-05
A_24_P188447	ELAVL4	ELAV (embryonic lethal, abnormal vision, Drosophila)-like 4 (Hu antigen D) (ELAVL4), transcript variant 1, mRNA [NM_21952]	2.62967	8.23317e-06	3.13154e-07
A_24_P397566	MAPK14	mitogen-activated protein kinase 14 (MAPK14), transcript variant 3, mRNA [NM_13913]	2.62886	0.000395501	4.7497e-05
A_24_P20623			2.62712	4.01984e-05	2.58155e-06
A_24_P240584	KIAA1919	KIAA1919 (KIAA1919), mRNA [NM_153369]	2.62626	2.82337e-05	1.6256e-06
A_23_P39525	FAM124B	family with sequence similarity 124B (FAM124B), transcript variant 2, mRNA [NM_24785]	2.62576	0.000810148	0.000119147
A_23_P140373	FLVCR2	feline leukemia virus subgroup C cellular receptor family, member 2 (FLVCR2), mRNA [NM_17791]	2.62442	0.000856704	0.000128152
(+)E1A_r60_a104		Unknown	2.6222	0.000499851	6.40551e-05
A_23_P99625	FITM1	fat storage-inducing transmembrane protein 1 (FITM1), mRNA [NM_2342]	2.62218	4.70673e-05	3.16956e-06
A_24_P919633		unknown mRNA, complete cds. [AF281279]	2.622	5.18575e-05	3.59152e-06
A_23_P161231	SFXN3	sideroflexin 3 (SFXN3), mRNA [NM_3971]	2.62089	4.00161e-05	2.56498e-06
A_24_P265135	UBE3C	ubiquitin protein ligase E3C (UBE3C), mRNA [NM_14671]	2.61972	0.000340923	3.91838e-05
A_23_P366908	C1orf96	chromosome 1 open reading frame 96 (C1orf96), mRNA [NM_145257]	2.61959	3.77742e-05	2.38284e-06
A_24_P193911	MAPRE2	microtubule-associated protein, RP/EB family, member 2 (MAPRE2), transcript variant 1, mRNA [NM_14268]	2.6169	0.000169708	1.64097e-05
A_23_P203201	DDX6	DEAD (Asp-Glu-Ala-Asp) box polypeptide 6 (DDX6), mRNA [NM_4397]	2.61581	0.000598694	8.05533e-05
A_23_P210419	DLGAP4	discs, large (Drosophila) homolog-associated protein 4 (DLGAP4), transcript variant 1, mRNA [NM_1492]	2.61509	1.0503e-05	4.41404e-07
A_23_P412515	CLDN12	claudin 12 (CLDN12), mRNA [NM_12129]	2.61338	0.000138581	1.26479e-05
A_24_P170801	HEATR7A	cDNA FLJ4256 fis, clone BRACE36462. [AK124551]	2.61143	1.94659e-05	9.9224e-07
A_23_P329593	SEC24A	SEC24 family, member A (S. cerevisiae), mRNA (cDNA clone MGC:12985 IMAGE:3355949), complete cds. [BC19341]	2.61112	0.000846675	0.000126281
A_24_P509177	NCRNA81	non-protein coding RNA 81 (NCRNA81), non-coding RNA [NR_2414]	2.61104	0.000184303	1.82181e-05
A_32_P98793			2.61063	1.44846e-05	6.69717e-07
A_24_P54000	CNST	consortin, connexin sorting protein (CNST), transcript variant 1, mRNA [NM_15269]	2.6092	4.43426e-05	2.94049e-06
A_23_P36392		cDNA clone IMAGE:434485. [BC7968]	2.60887	0.000463902	5.83194e-05
A_32_P57160	FAM74A1	family with sequence similarity 74, member A1 (FAM74A1), non-coding RNA [NR_2683]	2.60857	8.49057e-06	3.26646e-07
A_23_P101434	NLRP12	NLR family, pyrin domain containing 12 (NLRP12), transcript variant 1, mRNA [NM_33297]	2.60728	0.000218547	2.24807e-05
A_32_P4349			2.60716	9.45389e-05	7.72775e-06
A_24_P934528		butyrophilin, subfamily 2, member A1 [Source:HGNC Symbol;Acc:1136] [ENST48218]	2.60711	4.22202e-05	2.75043e-06
A_24_P186342	ZFP14	zinc finger protein 14 homolog (mouse) (ZFP14), mRNA [NM_2917]	2.60546	0.000376279	4.44025e-05
A_24_P699796		cDNA FLJ32636 fis, clone SYNOV2193. [AK57198]	2.60477	2.94319e-06	6.53916e-08
A_23_P82379	CACNA2D1	calcium channel, voltage-dependent, alpha 2/delta subunit 1 (CACNA2D1), mRNA [NM_722]	2.60474	9.17644e-06	3.66789e-07
A_24_P44341	UGGT2	UDP-glucose glycoprotein glucosyltransferase 2 (UGGT2), mRNA [NM_2121]	2.60459	0.000523043	6.79054e-05
A_24_P888859	LOC729678	hypothetical protein LOC729678 (LOC729678), non-coding RNA [NR_27183]	2.60128	4.25271e-05	2.77974e-06
A_24_P161773			2.6012	0.000270799	2.93361e-05
A_32_P172608		BC15379 SLC25A3 protein {} (exp=-1; wgp=; cg=), partial (5%) [THC258962]	2.60116	0.000385008	4.5834e-05
A_32_P199292	FAM6A	family with sequence similarity 6, member A (FAM6A), transcript variant 3, mRNA [NM_1135812]	2.60043	0.000632833	8.68253e-05
A_32_P98930		Q8TIK_METAC (Q8TIK) Predicted protein, partial (13%) [THC2659848]	2.6002	6.38883e-05	4.68919e-06
A_23_P76071	B3GNT4	UDP-GlcNAc:betaGal beta-1,3-N-acetylglucosaminyltransferase 4 (B3GNT4), mRNA [NM_3765]	2.59563	1.97773e-05	1.01785e-06
A_32_P155826	LOC158572	hypothetical LOC158572 (LOC158572), non-coding RNA [NR_26742]	2.59346	1.22832e-05	5.40734e-07
A_23_P67224	TNFSF9	tumor necrosis factor (ligand) superfamily, member 9 (TNFSF9), mRNA [NM_3811]	2.59231	0.000761281	0.000109969
A_24_P156267	SOX12	SRY (sex determining region Y)-box 12 (SOX12), mRNA [NM_6943]	2.59202	5.21344e-05	3.62212e-06
A_23_P92727	RAI14	retinoic acid induced 14 (RAI14), transcript variant 1, mRNA [NM_15577]	2.59156	6.62802e-05	4.90976e-06
A_24_P341370	PPP2R5C	mRNA; cDNA DKFZp761H317 (from clone DKFZp761H317). [AL83435]	2.59105	3.39339e-06	8.26257e-08
A_23_P18818	CNOT6	CCR4-NOT transcription complex, subunit 6 (CNOT6), mRNA [NM_15455]	2.5906	0.000212465	2.16682e-05
A_32_P29442		AI911989 wd78e7.x1 NCI_CGAP_Lu24 cDNA clone IMAGE:2337732 3', mRNA sequence [AI911989]	2.58825	5.54432e-05	3.92216e-06
A_23_P413585	FOXD2	forkhead box D2 (FOXD2), mRNA [NM_4474]	2.58567	0.000255949	2.7281e-05
A_23_P37469	GJD2	gap junction protein, delta 2, 36kDa (GJD2), mRNA [NM_266]	2.58077	6.56763e-05	4.84905e-06
A_23_P428287	GJC1	gap junction protein, gamma 1, 45kDa (GJC1), transcript variant 1, mRNA [NM_5497]	2.57964	0.000603702	8.13972e-05
A_32_P106933	BCAR4	breast cancer anti-estrogen resistance 4 (BCAR4), non-coding RNA [NR_2449]	2.57935	0.000350597	4.05175e-05
A_23_P86171	FOXD2	forkhead box D2 (FOXD2), mRNA [NM_4474]	2.57894	6.86972e-05	5.15066e-06
A_24_P341938	ZC3HAV1	zinc finger CCCH-type, antiviral 1 (ZC3HAV1), transcript variant 2, mRNA [NM_24625]	2.57853	0.000218568	2.24935e-05
A_32_P124245	OLIG3	oligodendrocyte transcription factor 3 (OLIG3), mRNA [NM_175747]	2.57754	4.74967e-05	3.21553e-06
A_23_P204828	NR2C1	nuclear receptor subfamily 2, group C, member 1 (NR2C1), transcript variant 2, mRNA [NM_132287]	2.57744	6.13622e-06	2.09503e-07
A_24_P306136	KIAA1432	KIAA1432 (KIAA1432), transcript variant 2, mRNA [NM_113592]	2.57642	0.000485036	6.16254e-05
A_23_P206424	CHD9	chromodomain helicase DNA binding protein 9 (CHD9), mRNA [NM_25134]	2.57099	0.000462761	5.81148e-05
A_24_P352116	SNHG7	small nucleolar RNA host gene 7 (non-protein coding) (SNHG7), transcript variant 1, non-coding RNA [NR_3672]	2.57076	0.000156869	1.47543e-05
A_23_P65910	LRRC57	leucine rich repeat containing 57 (LRRC57), mRNA [NM_15326]	2.5676	0.000376279	4.438e-05
A_23_P415015	ATL2	atlastin GTPase 2 (ATL2), transcript variant 1, mRNA [NM_22374]	2.56701	5.05488e-05	3.47505e-06
A_32_P49211	HOOK3	hook homolog 3 (Drosophila) (HOOK3), mRNA [NM_3241]	2.56673	7.62877e-05	5.90913e-06
A_23_P214907	MTHFD1L	methylenetetrahydrofolate dehydrogenase (NADP+ dependent) 1-like (MTHFD1L), nuclear gene encoding mitochondrial protein, mRNA [NM_1544]	2.56628	2.59656e-06	5.3583e-08
A_23_P78479	ZIM2	zinc finger, imprinted 2 (ZIM2), transcript variant 1, mRNA [NM_15363]	2.56531	2.06582e-05	1.0783e-06
A_32_P137819		ALU1_HUMAN (P39188) Alu subfamily J sequence contamination warning entry, partial (1%) [THC26893]	2.56431	3.9818e-05	2.54937e-06
A_23_P59418	NRF1	nuclear respiratory factor 1 (NRF1), transcript variant 1, mRNA [NM_511]	2.56336	0.000177252	1.73362e-05
A_23_P70677	LOC22171	hypothetical protein LOC22171 (LOC22171), mRNA [NM_1135575]	2.56307	0.000231104	2.4031e-05
A_32_P32116	FAM123A	family with sequence similarity 123A [Source:HGNC Symbol;Acc:2636] [ENST357816]	2.56285	0.000182534	1.80033e-05
A_23_P57277	C21orf7	chromosome 21 open reading frame 7 (C21orf7), mRNA [NM_2152]	2.56279	0.000335814	3.84414e-05
A_24_P79054	TGFB1	transforming growth factor, beta 1 (TGFB1), mRNA [NM_66]	2.5618	0.000126961	1.13203e-05
A_23_P145978	VIPR2	vasoactive intestinal peptide receptor 2 (VIPR2), mRNA [NM_3382]	2.56121	0.000555758	7.33833e-05
A_24_P316532		cDNA clone IMAGE:5729217, partial cds. [BC4881]	2.55763	1.34622e-05	6.09668e-07
A_24_P940288	PGS1	mRNA; cDNA DKFZp762M186 (from clone DKFZp762M186). [CR74972]	2.55743	1.02385e-05	4.26799e-07
A_32_P98072	TCHH	trichohyalin (TCHH), mRNA [NM_7113]	2.55667	5.60253e-05	3.97561e-06
A_23_P109304	SLC5A3	solute carrier family 5 (sodium/myo-inositol cotransporter), member 3 (SLC5A3), mRNA [NM_6933]	2.55501	0.00062882	8.61677e-05
A_23_P6474	JOSD1	Josephin domain containing 1 (JOSD1), mRNA [NM_14876]	2.5549	0.000874456	0.000131388
A_23_P10542	HTRA3	HtrA serine peptidase 3 (HTRA3), mRNA [NM_5344]	2.55144	0.000204558	2.06831e-05
A_24_P404540	ESF1	ESF1, nucleolar pre-rRNA processing protein, homolog (S. cerevisiae) (ESF1), mRNA [NM_16649]	2.5504	0.000510247	6.58095e-05
A_23_P51105	CRIM1	cysteine rich transmembrane BMP regulator 1 (chordin-like) (CRIM1), mRNA [NM_16441]	2.54932	0.000461734	5.79415e-05
A_24_P119609	MYO1D	myosin ID (MYO1D), mRNA [NM_15194]	2.54703	0.000122112	1.0781e-05
A_24_P719096		213155A neuronal apoptosis inhibitory protein. {} (exp=-1; wgp=; cg=), partial (11%) [THC2729213]	2.54691	4.5326e-05	3.02666e-06
A_23_P156327	TGFBI	transforming growth factor, beta-induced, 68kDa (TGFBI), mRNA [NM_358]	2.54652	0.000500375	6.41344e-05
A_23_P372860	HIST1H2AC	histone cluster 1, H2ac (HIST1H2AC), mRNA [NM_3512]	2.54546	6.80083e-05	5.08412e-06
A_24_P664992		cDNA: FLJ23216 fis, clone ADSU1761. [AK26869]	2.54476	0.000413896	5.02199e-05
A_24_P116710	RAMP2	receptor (G protein-coupled) activity modifying protein 2 (RAMP2), mRNA [NM_5854]	2.54467	0.000163349	1.56062e-05
A_23_P425954	BCL2L11	BCL2-like 11 (apoptosis facilitator) (BCL2L11), transcript variant 1, mRNA [NM_138621]	2.54415	8.07018e-05	6.33941e-06
A_32_P25243			2.54415	2.07009e-05	1.08107e-06
A_24_P270999	SCN4A	sodium channel, voltage-gated, type IV, alpha subunit (SCN4A), mRNA [NM_334]	2.54151	0.000236841	2.47895e-05
A_23_P64611	P2RY6	pyrimidinergic receptor P2Y, G-protein coupled, 6 (P2RY6), transcript variant 2, mRNA [NM_176798]	2.5395	0.000573363	7.63917e-05
A_23_P95755	PFKFB3	6-phosphofructo-2-kinase/fructose-2,6-biphosphatase 3 (PFKFB3), transcript variant 1, mRNA [NM_4566]	2.53916	0.000408946	4.94301e-05
A_32_P213822	NSUN3	NOP2/Sun domain family, member 3 [Source:HGNC Symbol;Acc:2628] [ENST314622]	2.53901	0.000378149	4.47138e-05
A_23_P153797	NCAN	neurocan (NCAN), mRNA [NM_4386]	2.53893	2.19363e-06	3.53922e-08
A_24_P20700	FAM13B	family with sequence similarity 13, member B (FAM13B), transcript variant 1, mRNA [NM_1663]	2.53874	5.05707e-05	3.47902e-06
A_24_P13041	RTKN2	rhotekin 2 (RTKN2), mRNA [NM_14537]	2.53804	0.000520815	6.75474e-05
A_32_P489130	BRWD3	bromodomain and WD repeat domain containing 3 (BRWD3), mRNA [NM_153252]	2.53686	8.73392e-05	6.99045e-06
A_23_P4592	SIGLEC6	sialic acid binding Ig-like lectin 6 (SIGLEC6), transcript variant 1, mRNA [NM_1245]	2.5366	0.000595305	7.99815e-05
A_23_P402610	PFAS	phosphoribosylformylglycinamidine synthase (PFAS), mRNA [NM_12393]	2.53652	5.84395e-05	4.19385e-06
A_24_P198355	NEDD1	neural precursor cell expressed, developmentally down-regulated 1 (NEDD1), transcript variant 2, mRNA [NM_15295]	2.53644	0.000932825	0.000143443
A_24_P166211	DNAJC21	DnaJ (Hsp4) homolog, subfamily C, member 21 (DNAJC21), transcript variant 1, mRNA [NM_194283]	2.5355	0.00023996	2.52381e-05
A_23_P410110	C1orf25	chromosome 1 open reading frame 25 (C1orf25), mRNA [NM_13938]	2.5347	9.56045e-05	7.84276e-06
A_24_P78526	LARP4	La ribonucleoprotein domain family, member 4 (LARP4), transcript variant 2, mRNA [NM_199188]	2.53356	0.000241644	2.54672e-05
A_23_P252913	BBS7	Bardet-Biedl syndrome 7 (BBS7), transcript variant 2, mRNA [NM_1819]	2.53271	0.000227334	2.35726e-05
A_24_P201381	FGFBP3	fibroblast growth factor binding protein 3 (FGFBP3), mRNA [NM_152429]	2.53151	0.000366088	4.2869e-05
A_24_P339436	GNAL	guanine nucleotide binding protein (G protein), alpha activating activity polypeptide, olfactory type (GNAL), transcript variant 2, mRNA [NM_271]	2.5299	0.00036285	4.23661e-05
A_24_P598516		cDNA FLJ11533 fis, clone HEMBA12678. [AK21595]	2.52865	0.000322735	3.66065e-05
A_24_P196384	LOC112952	cDNA FLJ369 fis, clone FCBBF2576. [AK55252]	2.52787	0.00032205	3.64714e-05
A_24_P712271	GPAT2	glycerol-3-phosphate acyltransferase 2, mitochondrial (GPAT2), nuclear gene encoding mitochondrial protein, mRNA [NM_27328]	2.52654	1.02761e-05	4.29121e-07
A_23_P415533		cDNA FLJ3317 fis, clone BRACE23594. [AK54879]	2.52558	0.00015717	1.48017e-05
A_32_P226751		BI963219 ie57h11.x1 Melton Normalized Human Islet 4 N4-HIS 1 cDNA clone IMAGE:5671172 3', mRNA sequence [BI963219]	2.52538	4.14523e-06	1.16207e-07
A_24_P922397	ZXDC	ZXD family zinc finger C (ZXDC), transcript variant 2, mRNA [NM_14653]	2.52482	0.000116567	1.01354e-05
A_24_P46927		cDNA: FLJ21171 fis, clone CAS1962. [AK24824]	2.52295	0.000376482	4.448e-05
A_23_P56604	IL1RL2	interleukin 1 receptor-like 2 (IL1RL2), mRNA [NM_3854]	2.52164	2.01712e-06	2.40171e-08
A_24_P393353	XRN1	5'-3' exoribonuclease 1 (XRN1), transcript variant 2, mRNA [NM_14264]	2.5211	4.3593e-06	1.26027e-07
A_23_P251453	HNF4G	hepatocyte nuclear factor 4, gamma (HNF4G), mRNA [NM_4133]	2.51885	0.000810014	0.000119079
A_32_P75115		BF37317 CM2-FT123-287-35-C12 FT123 cDNA, mRNA sequence [BF37317]	2.51841	0.000301181	3.35826e-05
A_23_P331400	LRRC37A3	leucine rich repeat containing 37, member A3 (LRRC37A3), mRNA [NM_19934]	2.51793	0.000119955	1.05413e-05
A_32_P49116		full-length cDNA clone CSDF21YD16 of Fetal brain of (human). [CR617865]	2.51763	0.000123531	1.09423e-05
A_32_P168670		AA81421 ob24h2.s1 NCI_CGAP_Kid5 cDNA clone IMAGE:1324659 3', mRNA sequence [AA81421]	2.51683	6.93258e-05	5.21803e-06
A_23_P156562	CRIP3	cysteine-rich protein 3 (CRIP3), mRNA [NM_26922]	2.5168	0.000443192	5.4853e-05
A_24_P359020	C12orf26	chromosome 12 open reading frame 26 (C12orf26), mRNA [NM_3223]	2.51505	2.27444e-06	3.97956e-08
A_24_P781846		cDNA FLJ143 fis, clone HEMBA1486. [AK2492]	2.51499	0.000881164	0.000132819
A_32_P62211	LOC11336	mRNA; cDNA DKFZp686J1595 (from clone DKFZp686J1595) [BX53857]	2.51378	0.000534567	6.98178e-05
A_23_P398947	SYT6	synaptotagmin VI (SYT6), mRNA [NM_25848]	2.51214	2.25676e-05	1.21589e-06
A_23_P66432	TTYH2	tweety homolog 2 (Drosophila) (TTYH2), transcript variant 1, mRNA [NM_32646]	2.51121	8.09393e-05	6.37117e-06
A_32_P206391			2.51021	0.000498464	6.37924e-05
A_32_P217471	MYO1B	myosin IB (MYO1B), transcript variant 2, mRNA [NM_12223]	2.50912	0.000154718	1.4503e-05
A_32_P116997		BE14712 PM2-HT224-22199-1-b1 HT224 cDNA, mRNA sequence [BE14712]	2.50889	1.25007e-05	5.51826e-07
A_24_P84401			2.50831	4.7688e-05	3.23661e-06
A_23_P13683	ZBTB39	zinc finger and BTB domain containing 39 (ZBTB39), mRNA [NM_1483]	2.50595	0.000530029	6.90574e-05
A_23_P161474	MCM1	minichromosome maintenance complex component 1 (MCM1), transcript variant 1, mRNA [NM_182751]	2.5059	0.000344779	3.97192e-05
A_32_P208823	PLXDC1	plexin domain containing 1 (PLXDC1), mRNA [NM_245]	2.50581	0.000699053	9.85136e-05
A_23_P68007	ATP1B3	ATPase, Na+/K+ transporting, beta 3 polypeptide (ATP1B3), mRNA [NM_1679]	2.50432	9.26754e-05	7.55086e-06
A_24_P213296		CGAT2_HUMAN (Q8N6G5) Chondroitin beta-1,4-N-acetylgalactosaminyltransferase 2 (GalNAcT-2) (beta4GalNAcT-2) , partial (34%) [THC2687779]	2.50299	2.36963e-05	1.29574e-06
A_32_P126222		AW32758 xr55g8.x1 NCI_CGAP_Ov26 cDNA clone IMAGE:276494 3', mRNA sequence [AW32758]	2.50285	0.000170088	1.64583e-05
A_24_P213542	LINS1	cDNA FLJ38129 fis, clone D6OST2445. [AK95448]	2.50268	4.52755e-05	3.01998e-06
A_23_P85922	BMP8A	bone morphogenetic protein 8a (BMP8A), mRNA [NM_18189]	2.50164	0.000672796	9.38309e-05
A_24_P63290	C3orf62	chromosome 3 open reading frame 62 (C3orf62), mRNA [NM_198562]	2.5016	0.000233231	2.42976e-05
A_23_P77135	ATPBD4	ATP binding domain 4 (ATPBD4), transcript variant 1, mRNA [NM_865]	2.50154	0.000445166	5.5249e-05
A_24_P297827	TMED4	cDNA FLJ976 fis, clone HEMBA14444, highly similar to Putative NFkB activating protein HNLF. [AK74557]	2.50059	1.82351e-06	5.66798e-09
A_24_P15563	C14orf118	mRNA for KIAA1152 protein, partial cds. [AB32978]	2.49906	0.000171785	1.66714e-05
A_24_P627984	EPM2AIP1	EPM2A (laforin) interacting protein 1 (EPM2AIP1), mRNA [NM_1485]	2.49738	0.000433027	5.31945e-05
A_23_P201887	RBBP5	retinoblastoma binding protein 5 (RBBP5), mRNA [NM_557]	2.49626	3.26277e-06	7.76688e-08
A_23_P46690	TMEM81	transmembrane protein 81 (TMEM81), mRNA [NM_23376]	2.49579	0.000711537	0.000100643
A_23_P68138			2.49478	8.87389e-05	7.13919e-06
A_24_P14156	NDC8	NDC8 homolog, kinetochore complex component (S. cerevisiae) (NDC8), mRNA [NM_611]	2.49222	0.000372594	4.38485e-05
A_23_P93898	FSCN3	fascin homolog 3, actin-bundling protein, testicular (Strongylocentrotus purpuratus) (FSCN3), mRNA [NM_2369]	2.492	8.43196e-05	6.69131e-06
A_32_P125103		AA92595 oj6c8.s1 NCI_CGAP_Kid3 cDNA clone IMAGE:15272 3', mRNA sequence [AA92595]	2.49115	0.000654128	9.06065e-05
A_24_P914573	SULT1A3	cDNA FLJ3745 fis, clone BRAWH21354, highly similar to Monoamine-sulfating phenol sulfotransferase (EC 2.8.2.1). [AK94769]	2.49031	1.97804e-05	1.01855e-06
A_24_P643028	FAM9A1	family with sequence similarity 9, member A1 (FAM9A1), mRNA [NM_1888]	2.48862	0.000482534	6.1237e-05
A_23_P49627	MRC2	mannose receptor, C type 2 (MRC2), mRNA [NM_639]	2.48862	0.000163904	1.56792e-05
A_32_P147500			2.48504	9.54057e-05	7.81717e-06
A_24_P406006	LPCAT1	lysophosphatidylcholine acyltransferase 1 (LPCAT1), mRNA [NM_2483]	2.48501	7.21018e-05	5.47787e-06
A_32_P115122		full-length cDNA clone CSDL11YO5 of B cells (Ramos cell line) Cot 25-normalized of (human). [CR65438]	2.48378	1.61178e-05	7.6759e-07
A_32_P179199		BE181768 QV1-HT639-155-198-g5 HT639 cDNA, mRNA sequence [BE181768]	2.4832	3.21293e-06	7.5689e-08
A_23_P819	ISG15	ISG15 ubiquitin-like modifier (ISG15), mRNA [NM_511]	2.48266	0.000252115	2.67785e-05
A_24_P941708	RUFY2	RUN and FYVE domain containing 2 (RUFY2), transcript variant 2, mRNA [NM_142417]	2.48195	8.59525e-05	6.86064e-06
A_24_P129205	FBXL4	F-box and leucine-rich repeat protein 4 (FBXL4), mRNA [NM_1216]	2.48089	8.35674e-05	6.62552e-06
A_23_P79094	LILRA3	leukocyte immunoglobulin-like receptor, subfamily A (without TM domain), member 3 (LILRA3), transcript variant 1, mRNA [NM_6865]	2.47974	0.000990381	0.000154921
A_24_P6494	TBC1D12	TBC1 domain family, member 12 (TBC1D12), mRNA [NM_15188]	2.47747	0.000106765	9.09085e-06
A_23_P209288	CUL3	cullin 3 (CUL3), mRNA [NM_359]	2.47631	0.000614594	8.35603e-05
A_32_P173357	LOC439938	cDNA FLJ3794 fis, clone CTONG27779. [AK95259]	2.47361	0.000446973	5.55486e-05
A_32_P89976	POLR1E	mRNA for RNA polymerase I associated factor 53 variant, clone: adSE728. [AK2255]	2.47236	0.000178154	1.74586e-05
A_32_P214471		BX11672 Soares_testis_NHT cDNA clone IMAGp998F241782, mRNA sequence [BX11672]	2.472	0.000987261	0.000154265
A_24_P102880	NAV1	neuron navigator 1 (NAV1), transcript variant 1, mRNA [NM_2443]	2.47168	0.000509462	6.56834e-05
A_32_P127368		Q5JSE4_HUMAN (Q5JSE4) SEC15-like 1 (S. cerevisiae), partial (5%) [THC268982]	2.47062	0.000606417	8.20061e-05
A_23_P94656		Putative uncharacterized protein C9orf31 (Protein MOST-2) [Source:UniProtKB/Swiss-Prot;Acc:Q9NRJ2] [ENST414544]	2.46913	0.000416188	5.05992e-05
A_23_P100642	PNMT	phenylethanolamine N-methyltransferase (PNMT), mRNA [NM_2686]	2.4688	0.000240229	2.52722e-05
A_23_P100912	GIT1	G protein-coupled receptor kinase interacting ArfGAP 1 (GIT1), transcript variant 2, mRNA [NM_143]	2.46866	0.000668299	9.3041e-05
A_24_P212826	ZNF525	zinc finger protein 525 (ZNF525), non-coding RNA [NR_3699]	2.46734	0.000577431	7.70179e-05
A_32_P119233		AI457687 tj48g1.x1 Soares_NSF_F8_9W_OT_PA_P_S1 cDNA clone IMAGE:214482 3' similar to TR:O22899 O22899 RNA HELICASE ISOLOG. ;, mRNA sequence [AI457687]	2.46695	0.000137395	1.25047e-05
A_32_P36481			2.46685	8.88851e-05	7.16177e-06
A_24_P260325	LRAT	lecithin retinol acyltransferase (phosphatidylcholine--retinol O-acyltransferase) (LRAT), mRNA [NM_4744]	2.46441	1.69815e-05	8.2237e-07
A_24_P113144	ATAD5	ATPase family, AAA domain containing 5 (ATAD5), mRNA [NM_24857]	2.46353	0.000257686	2.75006e-05
A_32_P85433		BQ1371 ij86c6.y1 Human insulinoma cDNA clone IMAGE:5778418 5' similar to SW:CTGF_HUMAN P29279 CONNECTIVE TISSUE GROWTH FACTOR PRECURSOR. [1] ;, mRNA sequence [BQ1371]	2.46325	0.000157599	1.4869e-05
A_24_P76018	C3orf71	chromosome 3 open reading frame 71 (C3orf71), mRNA [NM_11234]	2.46186	0.000420327	5.12252e-05
A_23_P109988	CD86	CD86 molecule (CD86), transcript variant 2, mRNA [NM_6889]	2.4614	0.000427034	5.22504e-05
A_23_P115861	ZNF485	zinc finger protein 485 (ZNF485), mRNA [NM_145312]	2.46014	6.34944e-05	4.65551e-06
A_23_P365060	MDN1	MDN1, midasin homolog (yeast) (MDN1), mRNA [NM_14611]	2.45844	0.000995064	0.000155823
A_23_P35148	TAF13	TAF13 RNA polymerase II, TATA box binding protein (TBP)-associated factor, 18kDa (TAF13), mRNA [NM_5645]	2.45807	4.59284e-06	1.38471e-07
A_23_P204090	PTPN11	protein tyrosine phosphatase, non-receptor type 11 (PTPN11), mRNA [NM_2834]	2.45784	3.08108e-06	7.00565e-08
A_24_P239479	MATN1	, clone IMAGE:491582, mRNA, partial cds. [BC1756]	2.45612	5.68089e-06	1.88427e-07
A_23_P151700	SOCS4	suppressor of cytokine signaling 4 (SOCS4), transcript variant 1, mRNA [NM_199421]	2.45592	0.000118904	1.04022e-05
A_32_P212272		BE932552 QV3-HT637-318-319-h1 HT637 cDNA, mRNA sequence [BE932552]	2.45499	3.76078e-05	2.36027e-06
A_24_P106794	NUDCD1	NudC domain containing 1 (NUDCD1), transcript variant 1, mRNA [NM_32869]	2.45485	0.000768154	0.000111275
A_23_P27315	EMILIN2	elastin microfibril interfacer 2 (EMILIN2), mRNA [NM_3248]	2.45475	0.000469549	5.91982e-05
A_24_P381455	DRAM1	DNA-damage regulated autophagy modulator 1 (DRAM1), mRNA [NM_1837]	2.45428	6.59191e-05	4.87339e-06
A_23_P218905	UBA6	ubiquitin-like modifier activating enzyme 6 (UBA6), mRNA [NM_18227]	2.45404	0.000672226	9.37197e-05
A_23_P91859	TRANK1	tetratricopeptide repeat and ankyrin repeat containing 1 (TRANK1), mRNA [NM_14831]	2.45346	1.78747e-05	8.84319e-07
A_24_P159312	SLC7A6	solute carrier family 7 (cationic amino acid transporter, y+ system), member 6 (SLC7A6), transcript variant 2, mRNA [NM_176785]	2.45302	3.72964e-05	2.33619e-06
A_24_P176572	C17orf85	chromosome 17 open reading frame 85 (C17orf85), transcript variant 2, mRNA [NM_18553]	2.45285	0.000301992	3.37171e-05
A_23_P94128	NEIL2	nei like 2 (E. coli) (NEIL2), transcript variant 1, mRNA [NM_14543]	2.45262	0.000147017	1.3588e-05
A_32_P199002			2.4512	0.000293305	3.24332e-05
A_23_P29347	MAPK12	mitogen-activated protein kinase 12 (MAPK12), mRNA [NM_2969]	2.45099	8.84304e-07	5.34324e-10
A_32_P16263		BC35 USP11 protein {} (exp=-1; wgp=; cg=), partial (9%) [THC2557351]	2.44893	0.000803801	0.000117838
A_32_P145867	OCM2	oncomodulin 2 (OCM2), mRNA [NM_6188]	2.44887	7.60053e-05	5.88171e-06
A_24_P118719			2.44802	0.000241648	2.54744e-05
A_32_P154885		AI8287 wf12e6.x1 Soares_NFL_T_GBC_S1 cDNA clone IMAGE:23542 3' similar to TR:Q92743 Q92743 NOVEL SERINE PROTEASE. ;, mRNA sequence [AI8287]	2.44643	0.000268257	2.89584e-05
A_24_P230563	IL2RA	interleukin 2 receptor, alpha (IL2RA), mRNA [NM_417]	2.4452	0.000166275	1.59587e-05
A_23_P30649	SPACA1	sperm acrosome associated 1 (SPACA1), mRNA [NM_396]	2.44277	1.98257e-06	2.14334e-08
A_24_P129417	BMP1	bone morphogenetic protein 1 (BMP1), transcript variant BMP1-1, mRNA [NM_1199]	2.44198	1.32356e-05	5.96507e-07
A_24_P230965	KIAA1586	KIAA1586 (KIAA1586), mRNA [NM_2931]	2.44147	0.000748071	0.000107406
A_32_P175042		ALU7_HUMAN (P39194) Alu subfamily SQ sequence contamination warning entry, partial (7%) [THC254265]	2.44125	0.000120076	1.05632e-05
A_32_P30014			2.4404	2.66627e-05	1.51893e-06
A_23_P130995	FXYD5	FXYD domain containing ion transport regulator 5 (FXYD5), transcript variant 1, mRNA [NM_144779]	2.43397	0.000160558	1.52249e-05
A_24_P44279	FBXW8	F-box and WD repeat domain containing 8 (FBXW8), transcript variant 1, mRNA [NM_153348]	2.43288	0.000563445	7.47274e-05
A_32_P101002		DA2428 BRAWH3 cDNA clone BRAWH33754 5', mRNA sequence [DA2428]	2.43235	0.00038127	4.52535e-05
A_32_P84674		cDNA FLJ1216 fis, clone HEMBB1272. [AK22168]	2.43024	0.000984607	0.000153639
A_24_P154914	ZNF17	zinc finger protein 17 (ZNF17), transcript variant 1, mRNA [NM_1622]	2.42935	3.08486e-05	1.82871e-06
A_32_P148948		zh9g2.s1 Soares_fetal_liver_spleen_1NFLS_S1 cDNA clone IMAGE:428594 3' similar to SW:DCE_MOUSE P21271 GLUTAMATE DECARBOXYLASE ;, mRNA sequence [AA498]	2.4289	0.000918811	0.000140752
A_24_P195253	HSPA14	heat shock 7kDa protein 14, mRNA (cDNA clone IMAGE:4431121), partial cds. [BC26226]	2.4251	8.04704e-06	2.99808e-07
A_32_P212343		cDNA FLJ33148 fis, clone UTERU2238. [AK5771]	2.42421	0.000915674	0.000140115
A_32_P145276	IPO9	importin 9 (IPO9), mRNA [NM_1885]	2.42414	0.000805927	0.000118321
A_32_P20818		Q9TD22_9SMEG (Q9TD22) NADH dehydrogenase subunit II, partial (5%) [THC2746246]	2.42401	0.00066372	9.22667e-05
A_24_P610387		BE168511 QV3-HT514-223-127-d6 HT514 cDNA, mRNA sequence [BE168511]	2.42392	0.000736919	0.00010541
A_24_P76158	DOCK11	dedicator of cytokinesis 11 (DOCK11), mRNA [NM_144658]	2.42339	4.38834e-05	2.89829e-06
A_24_P212481	MCTP1	multiple C2 domains, transmembrane 1 (MCTP1), transcript variant L, mRNA [NM_24717]	2.42324	4.8336e-05	3.29235e-06
A_24_P188037	HIF3A	cDNA FLJ1433 fis, clone HEMBA14479, weakly similar to HYPOXIA-INDUCIBLE FACTOR 1 ALPHA. [AK2495]	2.42272	9.71655e-05	8.03285e-06
A_32_P220109		BE924986 MR1-AN36-288-2-f8 AN36 cDNA, mRNA sequence [BE924986]	2.42147	0.000137061	1.24677e-05
A_23_P81094	NHEDC2	Na+/H+ exchanger domain containing 2 (NHEDC2), nuclear gene encoding mitochondrial protein, mRNA [NM_178833]	2.4208	0.000446135	5.54126e-05
A_24_P400507	C3orf64	chromosome 3 open reading frame 64 (C3orf64), mRNA [NM_173654]	2.4192	0.000903302	0.000137497
A_24_P221960			2.41871	0.000196772	1.97524e-05
A_32_P87191		, clone IMAGE:516621, mRNA. [BC44845]	2.41696	8.00466e-05	6.27539e-06
A_23_P358564	POU5F2	POU domain class 5, transcription factor 2 (POU5F2), mRNA [NM_153216]	2.41483	5.32747e-06	1.72038e-07
A_24_P205604	PADI2	peptidyl arginine deiminase, type II (PADI2), mRNA [NM_7365]	2.41433	0.000554531	7.31268e-05
A_24_P555473	424	membrane-associated ring finger (C3HC4) 3 (MARCH3), mRNA [NM_17845]	2.41329	0.000165811	1.5898e-05
A_32_P155035		cDNA FLJ39181 fis, clone OCBBF24235. [AK965]	2.412	2.76594e-05	1.58834e-06
A_23_P143694	SOX1	SRY (sex determining region Y)-box 1 (SOX1), mRNA [NM_6941]	2.41198	0.000135055	1.22359e-05
A_24_P267619	SIRPA	signal-regulatory protein alpha (SIRPA), transcript variant 1, mRNA [NM_1422]	2.41145	5.98957e-05	4.32022e-06
A_23_P329198	OBFC2A	oligonucleotide/oligosaccharide-binding fold containing 2A (OBFC2A), transcript variant 1, mRNA [NM_131716]	2.41132	0.000766513	0.000110986
A_23_P137984	S1A1	S1 calcium binding protein A1 (S1A1), mRNA [NM_2966]	2.41041	0.000723606	0.000103013
A_32_P51707			2.41033	0.00065816	9.13573e-05
A_23_P76435	GATC	glutamyl-tRNA(Gln) amidotransferase, subunit C homolog (bacterial) (GATC), mRNA [NM_176818]	2.40926	0.000215467	2.20538e-05
A_24_P388502	MTMR14	myotubularin related protein 14 (MTMR14), transcript variant 3, mRNA [NM_22485]	2.40887	0.000632912	8.68516e-05
A_24_P93736	FLJ4292	hypothetical LOC64321 (FLJ4292), non-coding RNA [NR_24341]	2.40752	2.1465e-05	1.13507e-06
A_24_P215804	CKLF	chemokine-like factor (CKLF), transcript variant 1, mRNA [NM_16951]	2.40704	0.000792074	0.000115805
A_23_P14845	ADAL	adenosine deaminase-like (ADAL), transcript variant 1, mRNA [NM_115928]	2.40671	0.000106089	8.99497e-06
A_32_P72968		Synthetic construct gateway clone IMAGE:121635 3' read YWHAQ mRNA. [CU691169]	2.40631	0.000689339	9.67923e-05
A_23_P252636	CSNK1G1	casein kinase 1, gamma 1 (CSNK1G1), mRNA [NM_2248]	2.40515	0.000259841	2.78286e-05
A_23_P134366	ETV1	ets variant 1 (ETV1), transcript variant 1, mRNA [NM_4956]	2.4033	0.000141585	1.29722e-05
A_23_P154426	BCL2L11	BCL2-like 11 (apoptosis facilitator) (BCL2L11), transcript variant 1, mRNA [NM_138621]	2.40265	0.000602625	8.11719e-05
A_23_P208636	SHANK1	SH3 and multiple ankyrin repeat domains 1 (SHANK1), mRNA [NM_16148]	2.40152	5.58067e-05	3.95602e-06
A_24_P175460	CAMSAP1	calmodulin regulated spectrin-associated protein 1 (CAMSAP1), mRNA [NM_15447]	2.40138	0.000233619	2.43494e-05
A_24_P929137			2.4013	6.67057e-05	4.95613e-06
A_32_P118578		Synthetic construct gateway clone IMAGE:117474 3' read MCM5 mRNA. [CU678563]	2.40129	0.000158711	1.50164e-05
A_23_P258234	DCBLD1	cDNA FLJ4875 fis, clone UMVEN269. [AK98194]	2.40127	0.000997122	0.000156194
A_24_P415280	SEC61A2	Sec61 alpha 2 subunit (S. cerevisiae) (SEC61A2), transcript variant 1, mRNA [NM_18144]	2.40108	0.000303899	3.40041e-05
A_32_P42426		AA126789 zn87e1.s1 Stratagene lung carcinoma 937218 cDNA clone IMAGE:565194 3', mRNA sequence [AA126789]	2.401	0.000756156	0.000108971
A_32_P7176		AW94917 QV4-FT6-115-26-c1 FT6 cDNA, mRNA sequence [AW94917]	2.40016	0.000112193	9.67046e-06
A_32_P221694	ADAL	adenosine deaminase-like (ADAL), transcript variant 1, mRNA [NM_115928]	2.39925	5.20437e-05	3.61071e-06
A_24_P856794		Q9BZ41_HUMAN (Q9BZ41) OTTHUMP3165 (Fragment), partial (45%) [THC2547233]	2.39922	9.15937e-05	7.43573e-06
A_24_P668974		AGENCOURT_14116683 NIH_MGC_172 cDNA 5', mRNA sequence [CD247471]	2.39635	0.000100269	8.36937e-06
A_24_P185018		fmfc42 Regional genomic DNA specific cDNA library cDNA clone CR17-9, mRNA sequence [AA631975]	2.39516	0.000751715	0.000108109
A_24_P42613	COG3	component of oligomeric golgi complex 3 (COG3), mRNA [NM_31431]	2.39462	5.0405e-06	1.586e-07
A_23_P165521	STRN	striatin, calmodulin binding protein (STRN), mRNA [NM_3162]	2.39454	3.6961e-05	2.31068e-06
A_24_P408457	NAGA	N-acetylgalactosaminidase, alpha- (NAGA), mRNA [NM_262]	2.39412	0.000787933	0.00011497
A_32_P16339	APLF	aprataxin and PNKP like factor (APLF), mRNA [NM_173545]	2.3928	0.000558071	7.3811e-05
A_24_P911094	RABL2A	RAB, member of RAS oncogene family-like 2A, mRNA (cDNA clone MGC:11718 IMAGE:5769737), complete cds. [BC1118]	2.39202	0.000207176	2.09934e-05
A_24_P72139	NAIP	NLR family, apoptosis inhibitory protein (NAIP), transcript variant 1, mRNA [NM_4536]	2.39159	7.28176e-05	5.54642e-06
A_32_P151102	MSN	moesin (MSN), mRNA [NM_2444]	2.39136	0.000165402	1.58472e-05
A_24_P725895		hv36b11.x1 NCI_CGAP_Lu24 cDNA clone IMAGE:3175485 3' similar to SW:TPTE_HUMAN P5618 PUTATIVE PROTEIN-TYROSINE PHOSPHATASE TPTE ;, mRNA sequence [BE218249]	2.3885	0.000579793	7.74131e-05
A_23_P150768	SLCO2B1	solute carrier organic anion transporter family, member 2B1 (SLCO2B1), transcript variant 1, mRNA [NM_7256]	2.38799	0.000890934	0.000134747
A_23_P10060			2.38723	2.53705e-06	5.05645e-08
A_23_P67339	RCN3	reticulocalbin 3, EF-hand calcium binding domain (RCN3), mRNA [NM_265]	2.38525	0.000711548	0.000100673
A_32_P24585	SH3PXD2B	SH3 and PX domains 2B (SH3PXD2B), mRNA [NM_117995]	2.38501	0.000261808	2.81157e-05
A_32_P933041		Sequence 165 from Patent EP138459. [AX748125]	2.38334	8.86438e-05	7.12723e-06
A_32_P203184		full-length cDNA clone CSDI54YJ4 of Placenta Cot 25-normalized of (human). [CR6689]	2.38226	0.000518765	6.71363e-05
A_24_P221634	NSF	N-ethylmaleimide-sensitive factor (NSF), mRNA [NM_6178]	2.38104	9.74735e-06	3.985e-07
A_32_P93493	PTPRG	protein tyrosine phosphatase, receptor type, G, mRNA (cDNA clone IMAGE:5318), complete cds. [BC48961]	2.37801	8.09393e-05	6.37579e-06
A_23_P428729	ZMYM6	zinc finger, MYM-type 6, mRNA (cDNA clone IMAGE:441437), containing frame-shift errors. [BC77]	2.37736	3.18081e-05	1.90649e-06
A_23_P123987	DNAJC18	DnaJ (Hsp4) homolog, subfamily C, member 18 (DNAJC18), mRNA [NM_152686]	2.37694	0.000614581	8.35296e-05
A_23_P212497	ACAD11	acyl-Coenzyme A dehydrogenase family, member 11 (ACAD11), mRNA [NM_32169]	2.37599	0.000855702	0.000127981
A_24_P620621	CBX5	chromobox homolog 5 (HP1 alpha homolog, Drosophila) (CBX5), transcript variant 1, mRNA [NM_1127322]	2.37421	0.000504976	6.48556e-05
A_24_P16730	KIAA1715	KIAA1715 (KIAA1715), mRNA [NM_365]	2.37329	0.000300957	3.3543e-05
A_24_P272967	AVL9	AVL9 homolog (S. cerevisiase) (AVL9), mRNA [NM_156]	2.37311	0.00094551	0.000145877
A_32_P207802			2.37279	0.00095883	0.000148679
A_24_P919538		Human soluble CD44 (CD44) mRNA, with exon v9 extension, partial cds. [U9492]	2.3708	6.22244e-05	4.53513e-06
A_24_P307289	TMEM95	transmembrane protein 95 (TMEM95), mRNA [NM_198154]	2.37018	0.00014939	1.38727e-05
A_24_P212096	NAV1	neuron navigator 1 (NAV1), transcript variant 1, mRNA [NM_2443]	2.3696	2.11669e-05	1.11416e-06
A_23_P137923	KCNA2	potassium voltage-gated channel, shaker-related subfamily, member 2 (KCNA2), mRNA [NM_4974]	2.36792	2.03889e-06	2.61975e-08
A_32_P11058		ALU1_HUMAN (P39188) Alu subfamily J sequence contamination warning entry, partial (17%) [THC2646969]	2.36773	0.000243107	2.56515e-05
A_32_P104039		AA23534 zs36d1.s1 Soares_NhHMPu_S1 cDNA clone IMAGE:687265 3', mRNA sequence [AA23534]	2.36728	0.000123157	1.09002e-05
A_32_P207294			2.36711	0.000270192	2.92068e-05
A_23_P23829	CD34	CD34 molecule (CD34), transcript variant 2, mRNA [NM_1773]	2.3664	0.000182331	1.79788e-05
A_24_P652700	CEP152	centrosomal protein 152kDa (CEP152), mRNA [NM_14985]	2.36609	0.000316503	3.56762e-05
A_32_P135007		mRNA; cDNA DKFZp566D224 (from clone DKFZp566D224). [AL11237]	2.36562	0.000405382	4.88908e-05
A_23_P333150		Sequence 61 from Patent EP138459. [AX74776]	2.36273	2.20738e-06	3.68479e-08
A_23_P356965	CCDC57	mRNA for FLJ13 protein. [AK7459]	2.36036	0.000960551	0.000149021
A_24_P868905			2.36024	0.000582259	7.7832e-05
A_32_P179590		cDNA FLJ3796 fis, clone COLON24318 [Source:UniProtKB/TrEMBL;Acc:Q8N9A9] [ENST44248]	2.36003	2.12966e-06	3.3531e-08
A_24_P291680	CNOT6L	CCR4-NOT transcription complex, subunit 6-like (CNOT6L), mRNA [NM_144571]	2.35991	0.000105372	8.91327e-06
A_24_P455100			2.35949	0.000102436	8.61009e-06
A_23_P166742	EAF1	ELL associated factor 1 (EAF1), mRNA [NM_3383]	2.35932	0.000991738	0.000155254
A_23_P254025	ZFP37	zinc finger protein 37 homolog (mouse) (ZFP37), mRNA [NM_348]	2.35874	0.000854958	0.000127758
A_24_P237927	FAM12B	family with sequence similarity 12, member B (FAM12B), mRNA [NM_11883]	2.35847	9.90111e-05	8.23525e-06
A_32_P204101			2.35792	9.93859e-06	4.09146e-07
A_23_P146004	CBLL1	Cas-Br-M (murine) ecotropic retroviral transforming sequence-like 1 (CBLL1), transcript variant 1, mRNA [NM_24814]	2.35564	0.000227334	2.35644e-05
A_23_P168288	IL22RA2	interleukin 22 receptor, alpha 2 (IL22RA2), transcript variant 1, mRNA [NM_52962]	2.35563	0.000381321	4.52864e-05
A_32_P409919	PHTF2	putative homeodomain transcription factor 2 (PHTF2), transcript variant 2, mRNA [NM_2432]	2.35548	0.000103376	8.70672e-06
A_24_P7179	DIP2A	DIP2 disco-interacting protein 2 homolog A (Drosophila) (DIP2A), transcript variant 3, mRNA [NM_2689]	2.35539	0.000716026	0.000101481
A_32_P68516			2.35355	5.56854e-05	3.94336e-06
A_23_P24149	SLC39A12	solute carrier family 39 (zinc transporter), member 12 (SLC39A12), transcript variant 2, mRNA [NM_152725]	2.35302	5.73026e-05	4.08856e-06
A_24_P22800	PSG11	pregnancy specific beta-1-glycoprotein 11 (PSG11), transcript variant 1, mRNA [NM_2785]	2.35287	3.77742e-05	2.38215e-06
A_24_P398746	STYX	serine/threonine/tyrosine interacting protein (STYX), transcript variant 1, mRNA [NM_145251]	2.35263	0.00016096	1.52762e-05
A_32_P87185		an27a12.s1 Gessler Wilms tumor cDNA clone IMAGE:169987 3' similar to gb:M22382 MITOCHONDRIAL MATRIX PROTEIN P1 PRECURSOR (HUMAN);, mRNA sequence [AI39]	2.35245	0.000278264	3.0384e-05
A_32_P124475		Q4QY76_SPAAU (Q4QY76) 4S ribosomal protein S24-like protein, partial (64%) [THC2552443]	2.35176	1.52621e-05	7.16809e-07
A_23_P1102	ACTA1	actin, alpha 1, skeletal muscle (ACTA1), mRNA [NM_11]	2.35049	8.1423e-05	6.42975e-06
A_32_P181603	LOC1132779	PREDICTED: hypothetical LOC1132779 (LOC1132779), mRNA [XM_1721252]	2.35009	3.93408e-05	2.51116e-06
A_24_P68222	CD99L1	cDNA clone IMAGE:51663. [BC19893]	2.34961	9.70193e-05	8.01549e-06
A_24_P6305	RPL1	ribosomal protein L1 (RPL1), transcript variant 1, mRNA [NM_613]	2.34958	0.000101583	8.51196e-06
A_24_P298744			2.34598	0.000639066	8.78827e-05
A_24_P102539	KRIT1	KRIT1, ankyrin repeat containing (KRIT1), transcript variant 5, mRNA [NM_11346]	2.34591	5.69132e-05	4.04693e-06
A_24_P205181	OTUD7B	OTU domain containing 7B (OTUD7B), mRNA [NM_225]	2.34583	1.9678e-05	1.00784e-06
A_24_P564462	C12orf5	chromosome 12 open reading frame 5 (C12orf5), mRNA [NM_2375]	2.34526	0.000493037	6.28699e-05
A_32_P222079	SPDYE2	speedy homolog E2 (Xenopus laevis) (SPDYE2), mRNA [NM_131618]	2.34355	7.87019e-05	6.14592e-06
A_23_P96985	PSEN2	presenilin 2 (Alzheimer disease 4) (PSEN2), transcript variant 2, mRNA [NM_12486]	2.34354	0.000790967	0.000115586
A_24_P108779	KCTD17	potassium channel tetramerisation domain containing 17 (KCTD17), mRNA [NM_24681]	2.34285	0.000614325	8.3374e-05
A_24_P205137	HDAC6	histone deacetylase 6, mRNA (cDNA clone IMAGE:417966), complete cds. [BC11498]	2.34215	0.000812081	0.000119541
A_23_P92065		PRO1163 mRNA, complete cds. [AF116626]	2.34178	0.000925177	0.000142065
A_24_P220495	GOLGA6L2	golgi autoantigen, golgin subfamily a-like, mRNA (cDNA clone IMAGE:4113147), complete cds. [BC129821]	2.34079	0.000373227	4.39411e-05
A_23_P215944	CTSB	cathepsin B (CTSB), transcript variant 2, mRNA [NM_14778]	2.34029	0.000908631	0.000138617
A_32_P110042		BE719776 RC3-HT865-267-11-b2 HT865 cDNA, mRNA sequence [BE719776]	2.33803	6.83791e-05	5.12182e-06
A_24_P677639	FAM21A	family with sequence similarity 21, member A (FAM21A), mRNA [NM_15751]	2.3371	3.71452e-05	2.32401e-06
A_24_P366033	ECT2	epithelial cell transforming sequence 2 oncogene (ECT2), mRNA [NM_1898]	2.33699	0.000382235	4.54109e-05
A_24_P690273		cDNA: FLJ21247 fis, clone COL125. [AK249]	2.3368	0.000110407	9.48424e-06
A_32_P123106	PAPOLG	mRNA for poly(A) polymerase gamma variant protein. [AB2934]	2.33656	0.000168607	1.62522e-05
A_32_P61308	LOC12875	full-length cDNA clone CSDI4YI2 of Placenta Cot 25-normalized of (human). [CR6383]	2.33608	4.64058e-05	3.1112e-06
A_23_P396765	PGM2L1	phosphoglucomutase 2-like 1 (PGM2L1), mRNA [NM_173582]	2.33526	0.000589987	7.9109e-05
A_24_P258051	MASTL	microtubule associated serine/threonine kinase-like (MASTL), transcript variant 2, mRNA [NM_32844]	2.33486	5.20437e-05	3.61263e-06
A_23_P77245			2.33468	1.94659e-05	9.9253e-07
A_24_P913431	TRIO	triple functional domain (PTPRF interacting) [Source:HGNC Symbol;Acc:1233] [ENST34424]	2.33461	0.000473856	5.98936e-05
A_23_P329212	ETS1	v-ets erythroblastosis virus E26 oncogene homolog 1 (avian) (ETS1), transcript variant 2, mRNA [NM_5238]	2.33437	0.000160558	1.5228e-05
A_23_P332713	ZFR2	zinc finger RNA binding protein 2 (ZFR2), transcript variant 1, mRNA [NM_15174]	2.33336	4.36668e-05	2.87761e-06
A_24_P876772	DKFZP434B216	mRNA; cDNA DKFZp434B216 (from clone DKFZp434B216). [AL137655]	2.3322	0.000187916	1.86484e-05
A_23_P83149	FAM18B1	family with sequence similarity 18, member B1 (FAM18B1), transcript variant 1, mRNA [NM_1614]	2.33192	0.000380532	4.51067e-05
A_32_P215745			2.33042	0.00070939	0.000100212
A_23_P204891	NUPL1	nucleoporin like 1 (NUPL1), transcript variant 1, mRNA [NM_1489]	2.32816	0.00087608	0.000131722
A_32_P195065	SEMA4F	sema domain, immunoglobulin domain (Ig), transmembrane domain (TM) and short cytoplasmic domain, (semaphorin) 4F (SEMA4F), mRNA [NM_4263]	2.32667	0.000493938	6.30329e-05
A_23_P140490	CELF6	CUGBP, Elav-like family member 6 (CELF6), transcript variant 1, mRNA [NM_5284]	2.32659	0.000694637	9.76714e-05
A_32_P186741		qn62c11.x1 NCI_CGAP_Kid5 cDNA clone IMAGE:192836 3' similar to gb:X56411_rna1 ALCOHOL DEHYDROGENASE CLASS II PI CHAIN (HUMAN);contains L1.b2 L1 repetitive element ;, mRNA sequence [AI3116]	2.32572	0.000449651	5.60194e-05
A_32_P228759		BI9664 ie71f3.x1 Melton Normalized Human Islet 4 N4-HIS 1 cDNA clone IMAGE:5672572 3', mRNA sequence [BI9664]	2.3253	4.27698e-05	2.8008e-06
A_24_P135193	UEVLD	UEV and lactate/malate dehyrogenase domains (UEVLD), transcript variant 2, mRNA [NM_18314]	2.32356	0.000176677	1.72622e-05
A_32_P42989		cDNA clone IMAGE:4494. [BC14421]	2.3223	0.000324151	3.67907e-05
A_24_P109644	LOC2277	docking protein 1-like protein mRNA, partial cds. [AF229166]	2.31896	0.000152981	1.4303e-05
A_32_P197524	EIF2A	eukaryotic translation initiation factor 2A, 65kDa (EIF2A), mRNA [NM_3225]	2.31837	0.000209737	2.13346e-05
A_24_P169092	MAML2	mastermind-like 2 (Drosophila) (MAML2), mRNA [NM_32427]	2.31675	0.000885092	0.000133455
A_23_P92093	CELSR3	cadherin, EGF LAG seven-pass G-type receptor 3 (flamingo homolog, Drosophila) (CELSR3), mRNA [NM_147]	2.3155	0.00011739	1.02241e-05
A_32_P2925		DB318193 HCASM2 cDNA clone HCASM21866 3', mRNA sequence [DB318193]	2.31457	0.000339703	3.90188e-05
A_23_P169619	AFF1	AF4/FMR2 family, member 1 (AFF1), transcript variant 2, mRNA [NM_5935]	2.31278	6.11519e-05	4.43464e-06
A_24_P301954	MGC16384	hypothetical LOC11413 (MGC16384), non-coding RNA [NR_26666]	2.31251	0.000887393	0.000133995
A_23_P95718	TAF4B	TAF4b RNA polymerase II, TATA box binding protein (TBP)-associated factor, 15kDa (TAF4B), mRNA [NM_564]	2.31132	0.000662497	9.20381e-05
A_24_P398790	C14orf12	cDNA FLJ1451 fis, clone HEMBA16812. [AK24113]	2.30959	1.19003e-05	5.17215e-07
A_32_P214969		AV722457 HTB cDNA clone HTBAMH3 5', mRNA sequence [AV722457]	2.30958	0.000865455	0.000129693
A_32_P217643		full-length cDNA clone CSDI68YD14 of Placenta Cot 25-normalized of (human). [CR624623]	2.3093	0.000361049	4.20592e-05
A_24_P400161		Sequence 728 from Patent EP138459. [AX74723]	2.30929	0.000124589	1.10572e-05
A_23_P377957	KCTD12	potassium channel tetramerisation domain containing 12 (KCTD12), mRNA [NM_138444]	2.30912	0.000898201	0.000136392
A_23_P202189	KCNIP2	Kv channel interacting protein 2 (KCNIP2), transcript variant 1, mRNA [NM_14591]	2.30887	6.84826e-05	5.1329e-06
A_23_P85932		mRNA; cDNA DKFZp434C923 (from clone DKFZp434C923). [AL137472]	2.30828	0.00066518	9.25422e-05
A_32_P205006		Synthetic construct gateway clone IMAGE:122192 3' read RPL6 mRNA. [CU692621]	2.30802	3.67533e-05	2.29233e-06
A_23_P93247			2.30786	4.02189e-05	2.58384e-06
A_32_P76576	MALT1	mucosa associated lymphoid tissue lymphoma translocation gene 1 [Source:HGNC Symbol;Acc:6819] [ENST348428]	2.3078	0.00016424	1.57153e-05
A_24_P306585			2.30653	0.000619626	8.44705e-05
A_23_P342709	FBXO15	F-box protein 15 (FBXO15), transcript variant 1, mRNA [NM_152676]	2.3037	0.000436829	5.3821e-05
A_23_P325887	TBC1D8B	TBC1 domain family, member 8B (with GRAM domain) (TBC1D8B), transcript variant 1, mRNA [NM_17752]	2.30247	0.000509462	6.56819e-05
A_32_P153773	CACNA1B	calcium channel, voltage-dependent, N type, alpha 1B subunit (CACNA1B), mRNA [NM_718]	2.30178	0.000416812	5.07055e-05
A_23_P209735	ARMC9	armadillo repeat containing 9 (ARMC9), mRNA [NM_25139]	2.30116	0.000380823	4.51598e-05
A_24_P149023	SCAMP1	secretory carrier membrane protein 1 (SCAMP1), mRNA [NM_4866]	2.29947	0.000362053	4.22291e-05
A_24_P263910	C14orf182	mRNA for FLJ328 protein. [AK942]	2.29734	0.000652193	9.02592e-05
A_23_P83818	COL5A1	collagen, type V, alpha 1 (COL5A1), mRNA [NM_93]	2.29693	0.000914184	0.000139657
A_24_P383450	IER5L	immediate early response 5-like (IER5L), mRNA [NM_23434]	2.29689	0.000247875	2.62454e-05
A_32_P210284		BX111338 NCI_CGAP_GC6 cDNA clone IMAGp998F65712, mRNA sequence [BX111338]	2.29587	8.85487e-06	3.48437e-07
A_32_P72028		cDNA FLJ135 fis, clone NT2RP31432. [AK23112]	2.29545	0.000342449	3.94092e-05
A_23_P167081	REST	RE1-silencing transcription factor (REST), mRNA [NM_5612]	2.29465	0.000187413	1.85803e-05
A_23_P94647	OR1L3	olfactory receptor, family 1, subfamily L, member 3 (OR1L3), mRNA [NM_15234]	2.29454	7.55613e-05	5.83631e-06
A_23_P50131			2.29438	1.88189e-05	9.47212e-07
A_23_P213615	ADAMTS2	mRNA for procollagen I-N proteinase. [AJ3125]	2.29434	5.22417e-05	3.63085e-06
A_24_P16606	ZFP41	mRNA for FLJ28 protein, partial cds. [AK24438]	2.29433	0.000256003	2.72992e-05
A_32_P12610	E2F6	E2F transcription factor 6 (E2F6), mRNA [NM_198256]	2.29426	0.000903664	0.000137589
A_24_P336728	LPGAT1	lysophosphatidylglycerol acyltransferase 1 (LPGAT1), mRNA [NM_14873]	2.29418	0.000384467	4.57425e-05
A_24_P639629	ZMAT3	zinc finger, matrin type 3 (ZMAT3), transcript variant 2, mRNA [NM_15224]	2.29389	0.00063981	8.80162e-05
A_32_P167592			2.29341	0.000710497	0.000100403
A_32_P125416		wp2e12.x1 NCI_CGAP_Kid11 cDNA clone IMAGE:2463694 3', mRNA sequence [AI92849]	2.29323	0.000776377	0.000112838
A_23_P35000	GPR3	G protein-coupled receptor 3 (GPR3), mRNA [NM_5281]	2.2915	4.51757e-05	3.00893e-06
A_32_P114860		Q2U533_ASPOR (Q2U533) Predicted protein, partial (1%) [THC2727342]	2.29127	0.000913129	0.00013943
A_24_P203244	C9orf79	chromosome 9 open reading frame 79 (C9orf79), mRNA [NM_178828]	2.29059	0.000234357	2.44606e-05
A_32_P389770	PRR1	cDNA FLJ4224 fis, clone TESTI2221. [AK97543]	2.28935	2.88155e-05	1.67032e-06
A_24_P119246		uncharacterized gastric protein ZG16P mRNA, partial cds. [AF264625]	2.28878	0.000413993	5.02417e-05
A_23_P355455	TBC1D5	TBC1 domain family, member 5 (TBC1D5), transcript variant 2, mRNA [NM_14744]	2.28714	0.000589495	7.90287e-05
A_23_P348857	CEP17	centrosomal protein 17kDa (CEP17), transcript variant alpha, mRNA [NM_14812]	2.28618	0.000662497	9.20558e-05
A_24_P145009	LOC44128	zinc and ring finger 2 pseudogene (LOC44128), non-coding RNA [NR_352]	2.28534	0.000983953	0.000153508
A_24_P148590	TACR1	tachykinin receptor 1 (TACR1), transcript variant short, mRNA [NM_15727]	2.28508	9.25512e-05	7.53313e-06
A_32_P128496		clone HLS_IMAGE_32257 mRNA sequence. [DQ786272]	2.28461	0.000297546	3.30469e-05
A_32_P67769			2.28457	0.000387955	4.62604e-05
A_23_P397238	FKBP1A	FK56 binding protein 1A, 12kDa (FKBP1A), transcript variant 12A, mRNA [NM_5414]	2.28445	0.000556991	7.36139e-05
A_23_P25534		Q5VW9_HUMAN (Q5VW9) OTTHUMP18325, partial (41%) [THC262173]	2.28399	4.08985e-05	2.63646e-06
A_23_P49490	TRIM65	tripartite motif-containing 65 (TRIM65), mRNA [NM_173547]	2.28388	0.000913129	0.000139459
A_32_P83570		clone IMAGE:29743, mRNA sequence. [AF339813]	2.28337	0.000770137	0.000111661
A_32_P116399	TLK2	tousled-like kinase 2 (TLK2), transcript variant A, mRNA [NM_6852]	2.28144	4.96299e-05	3.39739e-06
A_23_P108699	FSHR	follicle stimulating hormone receptor (FSHR), transcript variant 1, mRNA [NM_145]	2.2814	0.000158806	1.50292e-05
A_24_P362805	GK5	glycerol kinase 5 (putative) (GK5), transcript variant 2, non-coding RNA [NR_33289]	2.28067	0.000789448	0.000115268
A_23_P136787	GINS4	GINS complex subunit 4 (Sld5 homolog) (GINS4), mRNA [NM_32336]	2.28032	6.15369e-05	4.46855e-06
A_23_P6849	CCR1	chemokine (C-C motif) receptor 1 (CCR1), mRNA [NM_1295]	2.27904	9.91619e-05	8.25766e-06
A_23_P137689	OLFML2B	olfactomedin-like 2B (OLFML2B), mRNA [NM_15441]	2.27895	0.00032205	3.64895e-05
A_24_P281844		AF192784 makorin 1 {} (exp=-1; wgp=; cg=), partial (43%) [THC2526432]	2.27826	0.00017113	1.65995e-05
A_23_P60565	ZNF354A	zinc finger protein 354A (ZNF354A), mRNA [NM_5649]	2.27803	0.000293797	3.25233e-05
A_24_P315739	C2orf12	chromosome 2 open reading frame 12 (C2orf12), mRNA [NM_19947]	2.27775	0.00012813	1.14682e-05
A_24_P161261	SPDYE2	speedy homolog E2 (Xenopus laevis) (SPDYE2), mRNA [NM_131618]	2.27649	0.000919133	0.000140846
A_23_P337923	ZNF68	zinc finger protein 68 (ZNF68), transcript variant 1, mRNA [NM_178558]	2.27412	3.54562e-05	2.18382e-06
A_24_P228875	ARHGEF6	Rac/Cdc42 guanine nucleotide exchange factor (GEF) 6 (ARHGEF6), mRNA [NM_484]	2.27392	0.00071057	0.00010043
A_32_P58913		T7777 EST5667 Fetal brain, Stratagene (cat#93626) cDNA clone HFBEO3, mRNA sequence [T7777]	2.27351	8.6941e-06	3.38319e-07
A_32_P40456		AGENCOURT_64853 NIH_MGC_92 cDNA clone IMAGE:5575564 5', mRNA sequence [BM475547]	2.27205	0.000520234	6.74267e-05
A_32_P195456		AI26383 qz35a2.x1 NCI_CGAP_Kid11 cDNA clone IMAGE:228842 3', mRNA sequence [AI26383]	2.27149	0.000294385	3.25956e-05
A_23_P138495	PTPRE	protein tyrosine phosphatase, receptor type, E (PTPRE), transcript variant 1, mRNA [NM_654]	2.27105	0.000279455	3.05449e-05
A_23_P42063		clone HQ214 PRO214 mRNA, complete cds. [AF993]	2.27012	0.000126585	1.12775e-05
A_23_P369316	VANGL1	vang-like 1 (van gogh, Drosophila) (VANGL1), transcript variant 1, mRNA [NM_138959]	2.27009	5.08856e-05	3.50687e-06
A_24_P415845	LIG4	ligase IV, DNA, ATP-dependent (LIG4), transcript variant 1, mRNA [NM_2312]	2.26856	1.94209e-05	9.87747e-07
A_32_P202597		AI523995 tg99c3.x1 NCI_CGAP_CLL1 cDNA clone IMAGE:21169 3' similar to gb:X59357 6S RIBOSOMAL PROTEIN L22 (HUMAN);, mRNA sequence [AI523995]	2.26834	0.000149273	1.38582e-05
A_32_P103474		BE14457 MR-HT165-32-7-g8 HT165 cDNA, mRNA sequence [BE14457]	2.26822	0.000978767	0.000152604
A_23_P85936		mRNA; cDNA DKFZp434C923 (from clone DKFZp434C923). [AL137472]	2.26634	0.000250098	2.65235e-05
A_32_P4495		AW576335 UI-HF-BN-akl-g-11--UI.s1 NIH_MGC_5 cDNA clone IMAGE:377588 3', mRNA sequence [AW576335]	2.26616	0.000192404	1.91453e-05
A_24_P807883		poly(A) polymerase gamma [Source:HGNC Symbol;Acc:14982] [ENST412217]	2.26535	0.000547964	7.20662e-05
A_32_P193695		AGENCOURT_7936425 NIH_MGC_71 cDNA clone IMAGE:6174425 5', mRNA sequence [BU195749]	2.26351	0.000359661	4.181e-05
A_23_P156861	RGS17	regulator of G-protein signaling 17 (RGS17), mRNA [NM_12419]	2.26234	6.03323e-05	4.36786e-06
A_32_P58062	MRPS3	mitochondrial ribosomal protein S3 [Source:HGNC Symbol;Acc:8769] [ENST23914]	2.26151	0.000149544	1.39016e-05
A_32_P149298	KIAA1841	KIAA1841 (KIAA1841), transcript variant 1, mRNA [NM_1129993]	2.25972	9.93859e-06	4.0922e-07
A_32_P115358	MPPE1	metallophosphoesterase 1 (MPPE1), mRNA [NM_2375]	2.25928	0.000483423	6.13852e-05
A_23_P371039	NTSR1	neurotensin receptor 1 (high affinity) (NTSR1), mRNA [NM_2531]	2.25804	0.000362572	4.23072e-05
A_32_P122951			2.25648	0.000485226	6.16614e-05
A_23_P314216	HOOK3	hook homolog 3 (Drosophila) (HOOK3), mRNA [NM_3241]	2.25623	0.000457805	5.72632e-05
A_24_P13595	ATXN3	ataxin 3 (ATXN3), transcript variant reference, mRNA [NM_4993]	2.25599	1.96731e-05	1.00573e-06
A_24_P255114		olfactory receptor-like protein PJCG1 (PJCG1) mRNA, partial cds. [AF22493]	2.25528	0.000344987	3.97516e-05
A_23_P32054	CAMSAP1	calmodulin regulated spectrin-associated protein 1 (CAMSAP1), mRNA [NM_15447]	2.25462	7.72204e-05	5.99453e-06
A_23_P30634	BACH2	BTB and CNC homology 1, basic leucine zipper transcription factor 2 (BACH2), transcript variant 1, mRNA [NM_21813]	2.25357	0.0005657	7.51228e-05
A_23_P59714	MGC16142	hypothetical protein MGC16142 (MGC16142), non-coding RNA [NR_2692]	2.25262	0.000378998	4.48695e-05
A_24_P287043	IFITM2	interferon induced transmembrane protein 2 (1-8D) (IFITM2), mRNA [NM_6435]	2.25206	0.000899109	0.000136574
A_32_P73707			2.25111	7.75361e-06	2.86234e-07
A_23_P209183	GLT25D1	glycosyltransferase 25 domain containing 1 (GLT25D1), mRNA [NM_24656]	2.24997	4.80174e-06	1.46764e-07
A_24_P409760			2.24964	0.000802592	0.000117597
A_23_P429491	C11orf82	chromosome 11 open reading frame 82 (C11orf82), mRNA [NM_14518]	2.24794	0.000485241	6.1675e-05
A_24_P933618		AF399755 SNX29 {Mus musculus} (exp=-1; wgp=; cg=), partial (28%) [THC2616715]	2.24776	7.52178e-05	5.7988e-06
A_24_P927377		AA747799 nx86a6.s1 NCI_CGAP_GCB1 cDNA clone IMAGE:126916 3' similar to contains element MER32 repetitive element ;, mRNA sequence [AA747799]	2.24772	0.000759094	0.000109598
A_32_P95462	STXBP5L	syntaxin binding protein 5-like (STXBP5L), mRNA [NM_1498]	2.24753	9.5561e-05	7.83687e-06
A_32_P174130		Q59GX2_HUMAN (Q59GX2) Solute carrier family 2 (Facilitated glucose transporter), member 1 variant (Fragment), partial (6%) [THC2564899]	2.24721	0.000284125	3.11315e-05
A_24_P590806		Q71AU_9ORTH (Q71AU) Cytochrome oxidase subunit I (Fragment), partial (7%) [THC2547732]	2.24717	1.44846e-05	6.69711e-07
A_24_P86537	HSPB1	heat shock 27kDa protein 1 (HSPB1), mRNA [NM_154]	2.24716	0.000546001	7.1723e-05
A_32_P7916		BX9663 Soares_testis_NHT cDNA clone IMAGp998H151782, mRNA sequence [BX9663]	2.24694	2.88247e-05	1.67225e-06
A_23_P126499	C1orf89	chromosome 1 open reading frame 89 (C1orf89), mRNA [NM_397]	2.24686	0.000449713	5.60432e-05
A_23_P302654	CEP72	centrosomal protein 72kDa (CEP72), mRNA [NM_1814]	2.24577	0.000917815	0.00014051
A_24_P933037	ELAVL2	ELAV (embryonic lethal, abnormal vision, Drosophila)-like 2 (Hu antigen B) [Source:HGNC Symbol;Acc:3313] [ENST359598]	2.2449	0.000271632	2.9455e-05
A_24_P33982	C17orf6	chromosome 17 open reading frame 6 (C17orf6), mRNA [NM_185423]	2.24418	0.000463927	5.83338e-05
A_23_P501933	CACNG6	calcium channel, voltage-dependent, gamma subunit 6 (CACNG6), transcript variant 1, mRNA [NM_145814]	2.24415	0.000242684	2.55954e-05
A_23_P75129			2.24363	0.000147836	1.36961e-05
A_24_P288149			2.2414	0.000241644	2.5468e-05
A_32_P65045		full length insert cDNA YH65B8. [AF74982]	2.24115	0.000938467	0.000144631
A_23_P14458	C14orf149	chromosome 14 open reading frame 149 (C14orf149), mRNA [NM_144581]	2.24075	0.000699718	9.86413e-05
A_32_P93309		Synthetic construct gateway clone IMAGE:11813 3' read C11orf73 mRNA. [CU674829]	2.23998	0.000493759	6.2998e-05
A_23_P130547	OR7D4	olfactory receptor, family 7, subfamily D, member 4 (OR7D4), mRNA [NM_15191]	2.23899	0.000109764	9.42103e-06
A_24_P943358	DBF4	DBF4 homolog (S. cerevisiae) (DBF4), mRNA [NM_6716]	2.23882	0.000842553	0.000125416
A_23_P97123	ANKRD36BP1	ankyrin repeat domain 36B pseudogene 1 (ANKRD36BP1), non-coding RNA [NR_26844]	2.2385	0.000648139	8.94458e-05
A_24_P226267	GABRA1	gamma-aminobutyric acid (GABA) A receptor, alpha 1 (GABRA1), transcript variant 1, mRNA [NM_86]	2.23798	8.58816e-05	6.85289e-06
A_24_P17453	TTC3A	tetratricopeptide repeat domain 3A (TTC3A), mRNA [NM_152275]	2.23689	6.65587e-05	4.93589e-06
A_24_P303199	ARL15	ADP-ribosylation factor-like 15 (ARL15), mRNA [NM_1987]	2.23496	0.000193036	1.92646e-05
A_24_P336718	RABIF	RAB interacting factor (RABIF), mRNA [NM_2871]	2.23454	0.000836066	0.000124231
A_32_P203615		cDNA: FLJ21335 fis, clone COL2546. [AK24988]	2.23406	0.000644869	8.88219e-05
A_24_P829934		ALU2_HUMAN (P39189) Alu subfamily SB sequence contamination warning entry, partial (7%) [THC268369]	2.23307	0.000875978	0.000131675
A_24_P30844	C15orf28	chromosome 15 open reading frame 28 (C15orf28), non-coding RNA [NR_2688]	2.23168	0.000463542	5.82628e-05
A_23_P127760	MS4A12	membrane-spanning 4-domains, subfamily A, member 12 (MS4A12), transcript variant 1, mRNA [NM_17716]	2.23165	0.000426865	5.21985e-05
A_24_P214231	STIL	SCL/TAL1 interrupting locus (STIL), transcript variant 1, mRNA [NM_148166]	2.23105	0.000997183	0.000156252
A_32_P101110		full length insert cDNA clone ZC3H6. [AF86187]	2.23039	0.000442857	5.47792e-05
A_24_P903715			2.22807	0.000659256	9.15379e-05
A_23_P322013	C8orf54	chromosome 8 open reading frame 54, mRNA (cDNA clone MGC:168978 IMAGE:921355), complete cds. [BC137357]	2.22743	8.86006e-05	7.11944e-06
A_23_P205031	COL4A2	collagen, type IV, alpha 2 (COL4A2), mRNA [NM_1846]	2.22566	0.000602625	8.11849e-05
A_32_P542874	TET3	tet oncogene family member 3 (TET3), mRNA [NM_144993]	2.2251	0.000137319	1.24945e-05
A_23_P51797		coiled-coil domain containing 18 [Source:HGNC Symbol;Acc:337] [ENST343253]	2.22375	0.000539736	7.06767e-05
A_24_P333019	RNF24	ring finger protein 24 (RNF24), transcript variant 1, mRNA [NM_7219]	2.22211	6.92315e-05	5.2042e-06
A_24_P256668	ZC3H7A	zinc finger CCCH-type containing 7A (ZC3H7A), mRNA [NM_14153]	2.22183	0.000288848	3.18522e-05
A_23_P311358	ZNF282	zinc finger protein 282 (ZNF282), mRNA [NM_3575]	2.22123	0.000286277	3.14471e-05
A_32_P214817		cDNA FLJ4891 fis, clone UTERU2111. [AK9821]	2.221	0.00016744	1.6099e-05
A_23_P158449	SLC37A3	solute carrier family 37 (glycerol-3-phosphate transporter), member 3 (SLC37A3), transcript variant 2, mRNA [NM_32295]	2.22002	0.000411135	4.98149e-05
A_24_P85045	PNPLA8	patatin-like phospholipase domain containing 8 (PNPLA8), mRNA [NM_15723]	2.21818	0.000169096	1.63199e-05
A_23_P215517	KLHL7	kelch-like 7 (Drosophila) (KLHL7), transcript variant 3, mRNA [NM_1172428]	2.21749	0.000194381	1.94367e-05
A_23_P75867	OR1A4	olfactory receptor, family 1, subfamily A, member 4 (OR1A4), mRNA [NM_27186]	2.21665	0.000621956	8.49092e-05
A_23_P123336	PDP1	pyruvate dehyrogenase phosphatase catalytic subunit 1 (PDP1), nuclear gene encoding mitochondrial protein, transcript variant 5, mRNA [NM_18444]	2.216	0.000427034	5.22481e-05
A_23_P96144	BMPR2	bone morphogenetic protein receptor, type II (serine/threonine kinase) (BMPR2), mRNA [NM_124]	2.2144	0.000528028	6.87325e-05
A_23_P88988			2.2144	7.41233e-05	5.69457e-06
A_23_P107087	TSR1	TSR1, 2S rRNA accumulation, homolog (S. cerevisiae) (TSR1), mRNA [NM_18128]	2.21434	0.000914184	0.000139665
A_24_P359838	TTL	tubulin tyrosine ligase (TTL), mRNA [NM_153712]	2.21414	0.000686423	9.62158e-05
A_24_P60441	EVC	Ellis van Creveld syndrome (EVC), mRNA [NM_153717]	2.21398	0.000847528	0.000126457
A_24_P61520	MLH3	mutL homolog 3 (E. coli) (MLH3), transcript variant 1, mRNA [NM_1418]	2.21233	0.000577811	7.70827e-05
A_32_P28158			2.21232	0.000119753	1.05173e-05
A_32_P223644	EDC3	enhancer of mRNA decapping 3 homolog (S. cerevisiae) (EDC3), transcript variant 3, mRNA [NM_2583]	2.21213	0.000147112	1.36039e-05
A_32_P159884		BX98411 Soares melanocyte 2NbHM cDNA clone IMAGp998E23591, mRNA sequence [BX98411]	2.21042	0.000165346	1.58373e-05
A_32_P185481	LOC1131165	cDNA FLJ45587 fis, clone BRTHA31415. [AK127494]	2.20958	0.000526618	6.84569e-05
A_24_P5153	THSD4	thrombospondin, type I, domain containing 4 (THSD4), mRNA [NM_24817]	2.20879	0.000148698	1.37976e-05
A_23_P200047	KIAA562	KIAA562 (KIAA562), mRNA [NM_1474]	2.20694	1.29623e-05	5.80583e-07
A_32_P406186			2.20589	0.000707695	9.99208e-05
A_23_P50368	OSCAR	osteoclast associated, immunoglobulin-like receptor (OSCAR), transcript variant 1, mRNA [NM_26818]	2.204	0.000264572	2.85027e-05
A_24_P926972	SENP3	cDNA FLJ161 fis, clone HEMBA11413. [AK923]	2.20367	0.000955249	0.000147915
A_32_P228277		Synthetic construct gateway clone IMAGE:122636 3' read NR1I3 mRNA. [CU686947]	2.20245	0.000196705	1.97409e-05
A_32_P15070		HMGCRv_4 mRNA sequence; alternatively spliced. [AY429544]	2.20191	0.000480073	6.07846e-05
A_24_P924329	ZNF234	zinc finger protein 234 (ZNF234), transcript variant 1, mRNA [NM_663]	2.20151	0.000208367	2.11616e-05
A_24_P757255	GPR157	G protein-coupled receptor 157 [Source:HGNC Symbol;Acc:23687] [ENST377411]	2.19786	0.000225352	2.33397e-05
A_24_P408297	C2orf12	chromosome 2 open reading frame 12 (C2orf12), mRNA [NM_19947]	2.19748	0.00048169	6.10948e-05
A_32_P217428		CA77244 io96d1.y1 HR85 islet cDNA clone IMAGE:613465 5', mRNA sequence [CA77244]	2.19534	0.000109714	9.41404e-06
A_23_P120606			2.19527	0.00089671	0.000136057
A_23_P160720	BATF3	basic leucine zipper transcription factor, ATF-like 3 (BATF3), mRNA [NM_18664]	2.19504	0.000947872	0.000146354
A_24_P115762	CTSC	cathepsin C (CTSC), transcript variant 2, mRNA [NM_14817]	2.19477	0.000667944	9.29616e-05
A_23_P364619	DCAF4L2	DDB1 and CUL4 associated factor 4-like 2 (DCAF4L2), mRNA [NM_152418]	2.19391	0.000208008	2.11081e-05
A_32_P122494		7e14b3.x1 NCI_CGAP_Lu24 cDNA clone IMAGE:3282413 3' similar to SW:NMA_HUMAN Q13145 PUTATIVE TRANSMEMBRANE PROTEIN NMA PRECURSOR. ;, mRNA sequence [BE66952]	2.1931	0.000539254	7.06004e-05
A_23_P76006	SERPINH1	serpin peptidase inhibitor, clade H (heat shock protein 47), member 1, (collagen binding protein 1) (SERPINH1), mRNA [NM_1235]	2.19279	0.000628424	8.60827e-05
A_23_P52082	INTS7	integrator complex subunit 7 (INTS7), mRNA [NM_15434]	2.19143	0.000648675	8.95513e-05
A_32_P187277		cDNA clone IMAGE:386515, **** WARNING: chimeric clone ****. [BC6357]	2.19038	0.000672223	9.37019e-05
A_32_P157114		PPH35CG minor capsid protein {Human papillomavirus type 35} (exp=-1; wgp=; cg=1), partial (4%) [THC2713739]	2.18848	0.00012813	1.14655e-05
A_24_P286569	LANCL2	LanC lantibiotic synthetase component C-like 2 (bacterial) (LANCL2), mRNA [NM_18697]	2.18825	0.000123805	1.09756e-05
A_23_P385199	EPHA1	EPH receptor A1 (EPHA1), transcript variant 2, mRNA [NM_173641]	2.1868	0.000338287	3.88232e-05
A_24_P229531	OBFC2A	oligonucleotide/oligosaccharide-binding fold containing 2A (OBFC2A), transcript variant 1, mRNA [NM_131716]	2.18597	0.000824311	0.000121943
A_32_P139113		AGENCOURT_13651776 NIH_MGC_184 cDNA clone IMAGE:3327894 5', mRNA sequence [CB98569]	2.18467	3.31849e-05	2.0092e-06
A_24_P363446	C6orf17	chromosome 6 open reading frame 17 (C6orf17), mRNA [NM_15273]	2.18456	9.60058e-05	7.88971e-06
A_24_P398691	ABHD13	abhydrolase domain containing 13 (ABHD13), mRNA [NM_32859]	2.18308	0.00072484	0.000103224
A_23_P171054	ELK1	ELK1, member of ETS oncogene family (ELK1), transcript variant 2, mRNA [NM_5229]	2.18255	0.000365989	4.28306e-05
A_23_P165828	ALS2CR8	amyotrophic lateral sclerosis 2 (juvenile) chromosome region, candidate 8 (ALS2CR8), mRNA [NM_24744]	2.18194	0.000294446	3.26168e-05
A_32_P168388		cDNA FLJ41771 fis, clone IMR322987. [AK123765]	2.18172	0.000100787	8.42242e-06
A_24_P211064	TWSG1	twisted gastrulation homolog 1 (Drosophila) (TWSG1), mRNA [NM_2648]	2.18049	0.000621348	8.47959e-05
A_32_P119493		O193_HUMAN (O193) Small acidic protein (SMAP protein) (C11orf58 protein), partial (11%) [THC2561267]	2.18033	0.000556411	7.34967e-05
A_23_P115064	CRABP2	cellular retinoic acid binding protein 2 (CRABP2), mRNA [NM_1878]	2.17954	0.000286464	3.14816e-05
A_24_P291401	TMEM15A	transmembrane protein 15A (TMEM15A), transcript variant 1, mRNA [NM_131738]	2.17896	0.000483017	6.13134e-05
A_23_P336796	GXYLT1	glucoside xylosyltransferase 1 (GXYLT1), transcript variant 1, mRNA [NM_17361]	2.17853	0.000603986	8.14859e-05
A_24_P298996	CENPJ	centromere protein J (CENPJ), mRNA [NM_18451]	2.17763	9.36441e-05	7.63637e-06
A_24_P416346	ETV4	ets variant 4 (ETV4), transcript variant 2, mRNA [NM_179675]	2.17665	0.000999864	0.000156779
A_23_P86731	ZNF239	zinc finger protein 239 (ZNF239), transcript variant 1, mRNA [NM_5674]	2.17652	0.000622957	8.51065e-05
A_23_P33303	PIK3CD	phosphoinositide-3-kinase, catalytic, delta polypeptide (PIK3CD), mRNA [NM_526]	2.17635	0.000504976	6.48839e-05
A_24_P414553	ARRDC3	arrestin domain containing 3 (ARRDC3), mRNA [NM_281]	2.17589	3.89794e-06	1.0586e-07
A_32_P86682			2.17503	0.000224994	2.32925e-05
A_23_P117515	ARID4A	AT rich interactive domain 4A (RBP1-like) (ARID4A), transcript variant 1, mRNA [NM_2892]	2.17455	0.000701219	9.887e-05
A_24_P68008		cDNA FLJ43448 fis, clone OCBBF232611. [AK125437]	2.17295	0.000285107	3.12631e-05
A_23_P53614	BRAP	BRCA1 associated protein (BRAP), mRNA [NM_6768]	2.17135	0.000454628	5.67552e-05
A_23_P63980	LRFN4	leucine rich repeat and fibronectin type III domain containing 4 (LRFN4), mRNA [NM_2436]	2.16982	0.000287608	3.16632e-05
A_23_P126593	S1A11	S1 calcium binding protein A11 (S1A11), mRNA [NM_562]	2.16848	0.000169951	1.64397e-05
A_32_P94976		oq91d3.s1 NCI_CGAP_Kid6 cDNA clone IMAGE:159371 3', mRNA sequence [AA96884]	2.16743	0.000912335	0.000139271
A_24_P410000			2.16667	0.000449651	5.60245e-05
A_23_P218215		AA6192 np2b1.s1 NCI_CGAP_Pr2 cDNA clone IMAGE:1115113 similar to contains Alu repetitive element;, mRNA sequence [AA6192]	2.16465	0.000779569	0.000113484
A_23_P17316	NKAIN4	Na+/K+ transporting ATPase interacting 4 (NKAIN4), mRNA [NM_152864]	2.16433	0.00065165	9.00969e-05
A_32_P201923		Q1ZXD7_DICDI (Q1ZXD7) RmlC-like cupin family protein, partial (3%) [THC266834]	2.16361	0.000192727	1.92009e-05
A_23_P70213	APC	adenomatous polyposis coli (APC), transcript variant 3, mRNA [NM_38]	2.16335	0.000450896	5.62454e-05
A_23_P69853	RELL2	RELT-like 2 (RELL2), transcript variant 1, mRNA [NM_173828]	2.16285	0.000263641	2.83853e-05
A_23_P158997	LOC72986	PREDICTED: similar to hCG172538 (LOC72986), mRNA [XM_234218]	2.16112	0.000651742	9.01333e-05
A_32_P212955		RS16_ICTPU (Q9YQ7) 4S ribosomal protein S16, partial (17%) [THC257644]	2.16001	0.000971087	0.0001511
A_32_P220245			2.15984	0.000761064	0.000109919
A_23_P144866	GM2A	GM2 ganglioside activator (GM2A), transcript variant 1, mRNA [NM_45]	2.15972	0.000532294	6.94561e-05
A_24_P248147	NAV2	partial mRNA for steerin2 protein (STEERIN2 gene), alternative exon 1c. [AJ48824]	2.1596	2.24864e-05	1.21042e-06
A_32_P122089			2.15873	0.000953307	0.000147521
A_24_P304629	VASH1	vasohibin 1 (VASH1), mRNA [NM_1499]	2.15811	0.000262052	2.8161e-05
A_32_P114739		DB51855 RIKEN full-length enriched human cDNA library, testis cDNA clone H1359P17 3', mRNA sequence [DB51855]	2.15727	0.000603702	8.14063e-05
A_23_P21230	TRIM37	tripartite motif-containing 37 (TRIM37), transcript variant 1, mRNA [NM_15294]	2.15679	0.000677774	9.47726e-05
A_32_P81676	LOC157627	hypothetical LOC157627 (LOC157627), non-coding RNA [NR_24281]	2.15669	0.000548641	7.22141e-05
A_32_P223422		BF887921 PM2-TN27-811-17-h1 TN27 cDNA, mRNA sequence [BF887921]	2.15631	0.000699004	9.84767e-05
A_32_P151621	VMA21	VMA21 vacuolar H+-ATPase homolog (S. cerevisiae) (VMA21), mRNA [NM_11798]	2.15535	0.000362606	4.23273e-05
A_23_P63870	SAMD8	sterile alpha motif domain containing 8 (SAMD8), mRNA [NM_14466]	2.15493	0.00032205	3.6488e-05
A_23_P56298	ZNF43	zinc finger protein 43 (ZNF43), transcript variant 1, mRNA [NM_25189]	2.15396	0.000608773	8.2428e-05
A_23_P45133	CSF1	macrophage colony-stimulating factor (M-CSF1) cDNA to mRNA, complete cds. [M2787]	2.1531	3.79011e-05	2.39304e-06
A_32_P202092			2.15186	0.000688227	9.6544e-05
A_24_P488352		BX444 FETAL BRAIN cDNA clone CSDF6YO23 5-PRIME, mRNA sequence [BX444]	2.14853	0.00057131	7.60764e-05
A_23_P42718	NFE2L3	nuclear factor (erythroid-derived 2)-like 3 (NFE2L3), mRNA [NM_4289]	2.1483	0.000262826	2.82698e-05
A_24_P935045		CN418636 17532621885 GRN_ES cDNA 5', mRNA sequence [CN418636]	2.14543	6.46594e-05	4.75824e-06
A_24_P336276	SLCO3A1	solute carrier organic anion transporter family, member 3A1 (SLCO3A1), transcript variant 1, mRNA [NM_13272]	2.14107	0.000395477	4.74846e-05
A_24_P753638			2.14044	0.00075223	0.000108204
A_32_P229699		cDNA clone IMAGE:4914394, partial cds. [BC1997]	2.14036	0.000488347	6.21531e-05
A_23_P118536	SLFN12	schlafen family member 12 (SLFN12), mRNA [NM_1842]	2.1401	0.000786726	0.000114755
A_23_P149892	CSGALNACT2	chondroitin sulfate N-acetylgalactosaminyltransferase 2 (CSGALNACT2), mRNA [NM_1859]	2.13922	9.90847e-05	8.24882e-06
A_23_P105495	TAS2R14	taste receptor, type 2, member 14 (TAS2R14), mRNA [NM_23922]	2.13861	3.86176e-05	2.45277e-06
A_24_P58247	OR1F2P	olfactory receptor, family 1, subfamily F, member 2 (OR1F2P), non-coding RNA [NR_2169]	2.13846	0.000229398	2.38201e-05
A_23_P83289	CERCAM	cerebral endothelial cell adhesion molecule (CERCAM), mRNA [NM_16174]	2.13801	0.000889213	0.000134357
A_24_P273180	PRAMEL	cDNA FLJ16327 fis, clone SYNOV1256, weakly similar to Human preferentially expressed antigen of melanoma (PRAME) mRNA. [AK131325]	2.13784	0.000185232	1.8328e-05
A_24_P794366		cDNA FLJ124 fis, clone HEMBB11944. [AK2212]	2.13774	8.81856e-05	7.07751e-06
A_24_P375205		Sequence 1736 from Patent EP138459. [AX748211]	2.13749	0.000549049	7.2297e-05
A_24_P920170	YLPM1	YLP motif containing 1 (YLPM1), mRNA [NM_19589]	2.13689	2.09937e-05	1.09993e-06
A_24_P933378		BF433735 7q65h6.x1 NCI_CGAP_Lu24 cDNA clone IMAGE:373522 3', mRNA sequence [BF433735]	2.13534	9.0013e-05	7.26798e-06
A_23_P96688	SUV42H1	suppressor of variegation 4-2 homolog 1 (Drosophila) (SUV42H1), transcript variant 2, mRNA [NM_1628]	2.13497	4.71747e-05	3.1846e-06
A_24_P375592		Sequence 145 from Patent EP138459. [AX74662]	2.13461	0.000231591	2.40873e-05
A_24_P267523	COX6B2	cytochrome c oxidase subunit VIb polypeptide 2 (testis) (COX6B2), mRNA [NM_144613]	2.13396	0.000613635	8.32358e-05
A_23_P381017	WBSCR27	Williams Beuren syndrome chromosome region 27 (WBSCR27), mRNA [NM_152559]	2.13358	0.000647804	8.93776e-05
A_24_P409985	TMEM44	transmembrane protein 44 (TMEM44), transcript variant 2, mRNA [NM_111655]	2.13343	5.67601e-06	1.88128e-07
A_23_P40535	CRKL	v-crk sarcoma virus CT1 oncogene homolog (avian)-like (CRKL), mRNA [NM_527]	2.13336	0.000548778	7.2248e-05
A_23_P41674	GRPEL2	GrpE-like 2, mitochondrial (E. coli) (GRPEL2), nuclear gene encoding mitochondrial protein, mRNA [NM_15247]	2.13324	5.10239e-05	3.51889e-06
A_23_P311713	C1orf93	chromosome 1 open reading frame 93 (C1orf93), mRNA [NM_173572]	2.13236	0.000377701	4.46517e-05
A_32_P180435	SPDYE1	speedy homolog E1 (Xenopus laevis) (SPDYE1), mRNA [NM_17564]	2.13091	0.000751715	0.000108112
A_32_P76441		yd37c1.r1 Soares fetal liver spleen 1NFLS cDNA clone IMAGE:114 5' similar to SP:RL21_RAT P228 6S RIBOSOMAL PROTEIN ;, mRNA sequence [T84338]	2.12951	0.000623913	8.52674e-05
A_23_P99710	KIAA586	KIAA586 (KIAA586), mRNA [NM_14749]	2.12739	0.000182873	1.80423e-05
A_24_P54131	DCLRE1B	DNA cross-link repair 1B (PSO2 homolog, S. cerevisiae) (DCLRE1B), mRNA [NM_22836]	2.12694	0.000124724	1.10784e-05
A_23_P5785	BBS5	Bardet-Biedl syndrome 5 (BBS5), mRNA [NM_152384]	2.12605	3.32344e-05	2.01443e-06
A_23_P411157	WNT1	wingless-type MMTV integration site family, member 1 (WNT1), mRNA [NM_543]	2.12589	0.000297921	3.31177e-05
A_32_P212520	HOOK3	hook homolog 3 (Drosophila) (HOOK3), mRNA [NM_3241]	2.12474	0.000435707	5.36297e-05
A_24_P922440			2.12412	0.000719512	0.000102185
A_23_P40315	C2orf12	chromosome 2 open reading frame 12 (C2orf12), mRNA [NM_19947]	2.12343	0.000723199	0.000102884
A_24_P456468		Sequence 1645 from Patent EP138459. [AX74812]	2.12252	2.17425e-05	1.15398e-06
A_24_P36457	STX16	syntaxin 16 (STX16), transcript variant 1, mRNA [NM_11433]	2.11969	0.000111451	9.59297e-06
A_32_P160045	TCTEX1D1	Tctex1 domain containing 1 (TCTEX1D1), mRNA [NM_152665]	2.11962	0.000370414	4.35018e-05
A_23_P170551			2.11946	4.71747e-05	3.1857e-06
A_32_P219963	LOC113391	hypothetical LOC113391 (LOC113391), non-coding RNA [NR_29411]	2.11798	6.83031e-05	5.11446e-06
A_24_P397928	CTSB	cathepsin B (CTSB), transcript variant 2, mRNA [NM_14778]	2.11746	0.000411827	4.99187e-05
A_32_P218293		, clone IMAGE:5167766, mRNA. [BC43527]	2.11593	0.000244632	2.58247e-05
A_24_P927325	C2CD3	C2 calcium-dependent domain containing 3 (C2CD3), mRNA [NM_15531]	2.11501	0.0005558	7.34024e-05
A_23_P66732	GSG2	germ cell associated 2 (haspin) (GSG2), mRNA [NM_31965]	2.11339	0.000628133	8.60276e-05
A_32_P82845		NM_69973 F8G5.6 {Caenorhabditis elegans} (exp=-1; wgp=; cg=), partial (5%) [THC2611277]	2.11191	0.000744461	0.000106742
A_32_P1173	C6orf15	chromosome 6 open reading frame 15 (C6orf15), mRNA [NM_138441]	2.11151	0.000276053	3.00755e-05
A_23_P422732	WDR63	WD repeat domain 63 (WDR63), mRNA [NM_145172]	2.11048	0.00026041	2.79357e-05
A_32_P3317	UBXN2A	UBX domain protein 2A [Source:HGNC Symbol;Acc:27265] [ENST3933]	2.11033	0.00094856	0.000146532
A_32_P148380		hp1b2.y1 Human Trabecular meshwork cDNA: hohphq cDNA clone hp1b2 5', mRNA sequence [CD678575]	2.10926	3.79011e-05	2.39344e-06
A_23_P155807	ZCCHC4	zinc finger, CCHC domain containing 4 (ZCCHC4), mRNA [NM_24936]	2.10866	6.4098e-05	4.71068e-06
A_32_P35947		Putative uncharacterized protein ENSP397968 Fragment [Source:UniProtKB/TrEMBL;Acc:C9J499] [ENST443866]	2.1062	6.80083e-05	5.08262e-06
A_24_P14932	WDR52	WD repeat domain 52 (WDR52), transcript variant 2, mRNA [NM_18338]	2.10566	0.000130805	1.17649e-05
A_32_P37510		BU67959 UI-CF-DU1-aat-k-12--UI.s1 UI-CF-DU1 cDNA clone UI-CF-DU1-aat-k-12--UI 3', mRNA sequence [BU67959]	2.10502	1.19503e-05	5.22029e-07
A_23_P130435	LIM2	lens intrinsic membrane protein 2, 19kDa (LIM2), transcript variant 1, mRNA [NM_3657]	2.10465	0.000101569	8.5051e-06
A_23_P58382	LIN54	lin-54 homolog (C. elegans) (LIN54), transcript variant 1, mRNA [NM_194282]	2.10438	0.000271674	2.94727e-05
A_24_P84834	DGKA	diacylglycerol kinase, alpha 8kDa (DGKA), transcript variant 1, mRNA [NM_21444]	2.10233	0.000997493	0.000156325
A_32_P12355	LOC728218	cDNA clone IMAGE:4556546, partial cds. [BC65757]	2.10111	0.000776316	0.000112802
A_32_P131317		ARNT-interacting protein 2 (AINP2) mRNA, complete cds. [DQ145726]	2.10083	0.000624568	8.53883e-05
A_23_P44831	ASAP1	ArfGAP with SH3 domain, ankyrin repeat and PH domain 1 (ASAP1), mRNA [NM_18482]	2.10024	0.000831127	0.000123234
A_32_P141708		BM9197 ig22c1.y1 Human Fetal Pancreas 1B cDNA 5', mRNA sequence [BM9197]	2.09969	0.000151051	1.40649e-05
A_24_P924816	SLC2A13	solute carrier family 2 (facilitated glucose transporter), member 13 (SLC2A13), mRNA [NM_52885]	2.09676	6.57391e-06	2.30366e-07
A_24_P75888			2.09655	4.95776e-05	3.3926e-06
A_24_P922120			2.09552	0.000646655	8.91466e-05
A_23_P414281	C16orf71	chromosome 16 open reading frame 71 (C16orf71), mRNA [NM_13917]	2.09441	0.000705244	9.95233e-05
A_32_P73775	KIAA495	KIAA495 (KIAA495), mRNA [NM_2736]	2.09441	0.00079582	0.000116469
A_24_P609382	C17orf51	chromosome 17 open reading frame 51 (C17orf51), mRNA [NM_1113434]	2.09381	0.000113934	9.84925e-06
A_24_P944677			2.09306	0.000424468	5.18409e-05
A_23_P151376			2.09294	1.58827e-05	7.52525e-07
A_24_P194748	ZNF275	zinc finger protein 275 (ZNF275), mRNA [NM_18485]	2.09205	5.5085e-05	3.88515e-06
A_23_P341700	ZNF484	zinc finger protein 484 (ZNF484), transcript variant 2, mRNA [NM_1711]	2.0913	0.000718317	0.000101917
A_24_P8304		cDNA clone IMAGE:3637246, partial cds. [BC21296]	2.08896	1.71723e-05	8.38284e-07
A_24_P180242	STIM2	stromal interaction molecule 2 (STIM2), transcript variant 2, mRNA [NM_286]	2.08893	0.000142843	1.31014e-05
A_32_P119174	CENPP	centromere protein P (CENPP), mRNA [NM_112267]	2.08853	0.000702958	9.91836e-05
A_23_P434968	KLF17	Kruppel-like factor 17 (KLF17), mRNA [NM_173484]	2.0883	7.95414e-05	6.2289e-06
A_32_P157385	NCRNA275	cDNA FLJ42181 fis, clone THYMU231368. [AK124175]	2.08821	0.00065165	9.01047e-05
A_23_P258377	ERC1	ELKS/RAB6-interacting/CAST family member 1 (ERC1), transcript variant epsilon, mRNA [NM_1784]	2.08781	0.000717125	0.000101689
A_24_P235360	PINX1	SRY (sex determining region Y)-box 7 [Source:HGNC Symbol;Acc:18196] [ENST314787]	2.08527	0.0002174	2.23415e-05
A_23_P340382	KIAA1841	KIAA1841 (KIAA1841), transcript variant 1, mRNA [NM_1129993]	2.08412	8.49633e-06	3.27712e-07
A_23_P143774	MOV1L1	Mov1l1, Moloney leukemia virus 1-like 1, homolog (mouse) (MOV1L1), transcript variant 1, mRNA [NM_18995]	2.08307	5.17344e-05	3.57922e-06
A_32_P9737			2.08254	0.000568315	7.56062e-05
A_23_P47565	LDHA	lactate dehydrogenase A (LDHA), transcript variant 1, mRNA [NM_5566]	2.08155	0.000620635	8.46746e-05
A_32_P105597			2.08119	1.6715e-05	8.05383e-07
A_32_P26621			2.08116	0.000718317	0.000101927
A_24_P235049	MTHFD1L	methylenetetrahydrofolate dehydrogenase (NADP+ dependent) 1-like (MTHFD1L), nuclear gene encoding mitochondrial protein, mRNA [NM_1544]	2.07959	1.65002e-05	7.90217e-07
A_24_P633349		cDNA FLJ32411 fis, clone SKMUS2515. [AK56973]	2.07892	0.000614581	8.34877e-05
A_24_P59278	DSTYK	HDCMD38P mRNA, complete cds. [AF68286]	2.07835	0.000818899	0.000120943
A_23_P431179	HIST1H4A	histone cluster 1, H4a (HIST1H4A), mRNA [NM_3538]	2.07693	4.17508e-05	2.71071e-06
A_23_P57829	CPNE9	copine family member IX (CPNE9), mRNA [NM_153635]	2.07632	0.000296766	3.29171e-05
A_23_P31563			2.07605	0.000811774	0.000119476
A_32_P139196	MIR17HG	MIR17 host gene (non-protein coding) (MIR17HG), non-coding RNA [NR_2735]	2.07571	0.000817705	0.000120687
A_24_P927639		cDNA, FLJ18468. [AK311426]	2.0748	0.000809059	0.000118899
A_24_P359067		Sequence 735 from Patent EP138459. [AX74721]	2.07474	0.000172318	1.6737e-05
A_23_P436138	MAX	MYC associated factor X (MAX), transcript variant 4, mRNA [NM_145114]	2.07284	0.000119955	1.05434e-05
A_32_P153916		Q6NUK7_HUMAN (Q6NUK7) LYN protein (Fragment), partial (9%) [THC2688313]	2.07242	6.64133e-06	2.33375e-07
A_24_P247987	C16orf57	chromosome 16 open reading frame 57, mRNA (cDNA clone IMAGE:35638), complete cds. [BC199]	2.07235	0.000903664	0.000137612
A_24_P917344		ALU1_HUMAN (P39188) Alu subfamily J sequence contamination warning entry, partial (14%) [THC2557626]	2.07091	0.000285644	3.13566e-05
A_23_P52634	PANX1	pannexin 1 (PANX1), mRNA [NM_15368]	2.07066	0.00032205	3.6479e-05
A_23_P311192	SPTLC1	serine palmitoyltransferase, long chain base subunit 1 (SPTLC1), transcript variant 2, mRNA [NM_178324]	2.07055	0.000527827	6.86697e-05
A_24_P753161	BMPR2	bone morphogenetic protein receptor, type II (serine/threonine kinase) (BMPR2), mRNA [NM_124]	2.0699	0.000763938	0.000110427
A_32_P25428			2.06966	0.000594499	7.98366e-05
A_23_P59988	AMAC1L2	acyl-malonyl condensing enzyme 1-like 2 (AMAC1L2), mRNA [NM_5428]	2.06948	0.000221044	2.28182e-05
A_24_P11462	ADC	arginine decarboxylase (ADC), mRNA [NM_52998]	2.06722	0.000378992	4.48596e-05
A_32_P175313		BF96555 PM1-NN127-712-3-a12 NN127 cDNA, mRNA sequence [BF96555]	2.0621	0.000338624	3.88783e-05
A_24_P510116		cDNA FLJ25241 fis, clone STM2689. [AK5797]	2.06107	0.00089671	0.000136054
A_24_P913405			2.06078	0.000128943	1.15755e-05
A_23_P341275	POP1	processing of precursor 1, ribonuclease P/MRP subunit (S. cerevisiae) (POP1), transcript variant 3, mRNA [NM_1529]	2.05991	0.000301439	3.36334e-05
A_32_P192853		DB352368 UTERU3 cDNA clone UTERU35422 3', mRNA sequence [DB352368]	2.05977	0.000400289	4.8193e-05
A_23_P124988	KCNH4	potassium voltage-gated channel, subfamily H (eag-related), member 4 (KCNH4), mRNA [NM_12285]	2.05868	0.000855295	0.000127895
A_24_P942798		ALU1_HUMAN (P39188) Alu subfamily J sequence contamination warning entry, partial (13%) [THC276679]	2.05822	0.000815186	0.000120136
A_23_P58521	ERCC8	excision repair cross-complementing rodent repair deficiency, complementation group 8 (ERCC8), transcript variant 1, mRNA [NM_82]	2.05748	0.000403209	4.85993e-05
A_24_P409830	LOC6426	glucuronidase, beta pseudogene (LOC6426), non-coding RNA [NR_3766]	2.057	0.000233267	2.43071e-05
A_24_P15658	LYSMD3	LysM, putative peptidoglycan-binding, domain containing 3 (LYSMD3), mRNA [NM_198273]	2.05545	3.89018e-05	2.47651e-06
A_24_P173790	DUSP5P	cDNA FLJ3141 fis, clone NT2NE238. [AK55963]	2.05516	0.000764025	0.000110459
A_24_P662972			2.05404	0.000247651	2.61916e-05
A_23_P202667			2.05376	0.000301387	3.36203e-05
A_32_P65533	ZC3H12D	zinc finger CCCH-type containing 12D (ZC3H12D), mRNA [NM_2736]	2.05367	0.00083021	0.000123057
A_32_P35906		BQ1172 UI-H-ED-axz-j-15--UI.s1 NCI_CGAP_ED cDNA clone IMAGE:5835758 3', mRNA sequence [BQ1172]	2.05201	0.000804263	0.000117979
A_23_P302681	FIGNL1	fidgetin-like 1 (FIGNL1), transcript variant 1, mRNA [NM_142762]	2.05188	0.00075902	0.00010955
A_32_P16989			2.05123	0.000853132	0.000127431
A_23_P217643	F8	coagulation factor VIII, procoagulant component (F8), transcript variant 1, mRNA [NM_132]	2.05074	1.5801e-05	7.4789e-07
A_32_P54987		6154613F1 NIH_MGC_71 cDNA clone IMAGE:39656 5', mRNA sequence [BE881987]	2.04956	0.00044409	5.50506e-05
A_23_P90497	LILRA4	leukocyte immunoglobulin-like receptor, subfamily A (with TM domain), member 4 (LILRA4), mRNA [NM_12276]	2.04946	0.000657878	9.12861e-05
A_23_P151970	FEM1B	fem-1 homolog b (C. elegans) (FEM1B), mRNA [NM_15322]	2.04904	0.00019617	1.96442e-05
A_23_P165541		AY358262 RLNI6974 {} (exp=-1; wgp=; cg=), partial (51%) [THC2641611]	2.0479	0.00030345	3.39427e-05
A_23_P80700	KLHL18	cDNA FLJ1373 fis, clone PLACE2246, weakly similar to RING CANAL PROTEIN. [AK23765]	2.04704	0.000513004	6.62399e-05
A_32_P220671		NC_6324 1K {Bovine adenovirus A} (exp=-1; wgp=; cg=1), partial (4%) [THC2537179]	2.04654	0.000614469	8.34534e-05
A_23_P356616	ABTB2	ankyrin repeat and BTB (POZ) domain containing 2 (ABTB2), mRNA [NM_14584]	2.04641	7.97531e-05	6.24936e-06
A_23_P118693	FOXN1	forkhead box N1 (FOXN1), mRNA [NM_3593]	2.04491	0.00083021	0.000123058
A_24_P291973	4428	septin 7 (SEPT7), transcript variant 2, mRNA [NM_111553]	2.04463	0.000138225	1.26072e-05
A_24_P462899	CENPW	chromosome 6 open reading frame 173 (C6orf173), mRNA [NM_11257]	2.04359	0.000616248	8.395e-05
A_23_P27197	KRTAP4-5	keratin associated protein 4-5 (KRTAP4-5), mRNA [NM_33188]	2.04292	5.82462e-05	4.17715e-06
A_32_P109181		full-length cDNA clone CSDI53YO9 of Placenta Cot 25-normalized of (human). [CR61483]	2.04284	0.00083021	0.000123044
A_23_P66095	MC1R	melanocortin 1 receptor (alpha melanocyte stimulating hormone receptor) (MC1R), mRNA [NM_2386]	2.03998	2.21387e-05	1.18705e-06
A_24_P102091	ZDHHC21	HSPC97 mRNA, partial cds. [AF16136]	2.03942	0.000920296	0.000141114
A_24_P78540	NR2C1	nuclear receptor subfamily 2, group C, member 1 (NR2C1), transcript variant 1, mRNA [NM_3297]	2.0384	0.000565037	7.49936e-05
A_23_P142335	PSG2	pregnancy specific beta-1-glycoprotein 2 (PSG2), mRNA [NM_31246]	2.03646	7.71885e-05	5.99017e-06
A_23_P332820	IL17A	interleukin 17A (IL17A), mRNA [NM_219]	2.03641	0.000376279	4.4417e-05
A_24_P544269		ae38f11.x5 Gessler Wilms tumor cDNA clone IMAGE:898125 3', mRNA sequence [AI73219]	2.03303	0.000274411	2.98297e-05
A_23_P53346	TMEM194A	transmembrane protein 194A (TMEM194A), transcript variant 2, mRNA [NM_15257]	2.03261	0.000738082	0.000105646
A_23_P26629	PYCARD	PYD and CARD domain containing (PYCARD), transcript variant 1, mRNA [NM_13258]	2.03152	0.000818762	0.000120902
A_24_P145107		, clone IMAGE:346539, mRNA, partial cds. [BC1335]	2.02906	0.000693365	9.74757e-05
A_23_P218025	KIF5A	kinesin family member 5A (KIF5A), mRNA [NM_4984]	2.02701	0.000213629	2.18231e-05
A_23_P138157	OTUD7B	OTU domain containing 7B (OTUD7B), mRNA [NM_225]	2.02612	7.29128e-05	5.56764e-06
A_32_P175674		N47494 yy9a12.s1 Soares_multiple_sclerosis_2NbHMSP cDNA clone IMAGE:28798 3' similar to gb:M23115 CALCIUM-TRANSPORTING ATPASE SARCOPLASMIC RETICULUM TYPE, SLOW (HUMAN);, mRNA sequence [N47494]	2.02595	0.00089671	0.000136042
A_24_P3627			2.02501	0.000706375	9.97001e-05
A_23_P48266	FBXW8	F-box and WD repeat domain containing 8 (FBXW8), transcript variant 1, mRNA [NM_153348]	2.02461	7.29084e-05	5.56221e-06
A_24_P419250	RASAL2	RAS protein activator like 2 (RASAL2), transcript variant 2, mRNA [NM_17692]	2.02198	0.00019499	1.95118e-05
A_24_P67574			2.01929	0.000157442	1.48503e-05
A_24_P119545	ITPKB	inositol 1,4,5-trisphosphate 3-kinase B, mRNA (cDNA clone MGC:23636 IMAGE:4862726), complete cds. [BC159]	2.01803	0.000817226	0.000120596
A_24_P918907	LOC154761	hypothetical LOC154761 (LOC154761), non-coding RNA [NR_15421]	2.0178	0.000442333	5.47036e-05
A_24_P305556	MCM8	minichromosome maintenance complex component 8 (MCM8), transcript variant 2, mRNA [NM_18282]	2.01737	0.000114208	9.8886e-06
A_24_P384422			2.01587	0.000279455	3.0548e-05
A_32_P235753		AGENCOURT_6793913 NIH_MGC_99 cDNA clone IMAGE:5816175 5', mRNA sequence [BQ612]	2.01577	0.000726505	0.000103514
A_32_P934840	C8orf34	chromosome 8 open reading frame 34 (C8orf34), mRNA [NM_52958]	2.01549	0.000871323	0.000130742
A_32_P190151	FAM86DP	family with sequence similarity 86, member D (FAM86D), non-coding RNA [NR_24241]	2.01547	2.61672e-05	1.48433e-06
A_32_P197585		as92f1.x1 Barstead aorta HPLRB6 cDNA clone IMAGE:235381 3' similar to contains Alu repetitive element;contains element PTR7 repetitive element ;, mRNA sequence [AI719574]	2.01506	0.000507689	6.53618e-05
A_24_P687085		cDNA: FLJ2128 fis, clone COL1884. [AK24933]	2.01345	0.000742101	0.000106296
A_32_P188388		nn79d5.s1 NCI_CGAP_Co9 cDNA clone IMAGE:1989 3', mRNA sequence [AA586832]	2.01264	0.000192762	1.92162e-05
A_23_P123343	NUDCD1	NudC domain containing 1 (NUDCD1), transcript variant 1, mRNA [NM_32869]	2.0123	2.43333e-05	1.34478e-06
A_23_P256868	DCP2	DCP2 decapping enzyme homolog (S. cerevisiae) (DCP2), mRNA [NM_152624]	2.01042	0.000243107	2.56518e-05
A_24_P153713	MARVELD3	MARVEL domain containing 3, mRNA (cDNA clone IMAGE:282819), partial cds. [BC552]	2.00884	0.000874456	0.000131404
A_24_P778607		cDNA FLJ33578 fis, clone BRAMY211639. [AK9897]	2.00789	0.000614594	8.3605e-05
A_23_P336060		Sequence 213 from Patent EP138459. [AX746688]	2.00701	0.000235005	2.45397e-05
A_24_P516246	FLJ12825	hypothetical LOC4411 (FLJ12825), non-coding RNA [NR_26655]	2.00611	0.000124743	1.10831e-05
A_24_P492919			2.00521	0.000915394	0.000140006
A_32_P103837	FAM6A	family with sequence similarity 6, member A (FAM6A), transcript variant 2, mRNA [NM_21238]	2.00463	6.08447e-05	4.40823e-06
A_24_P940863	ANKMY1	mRNA; cDNA DKFZp564N1623 (from clone DKFZp564N1623). [AL136618]	2.00394	0.000331801	3.78296e-05
A_24_P246518	PKD1L2	polycystic kidney disease 1-like 2 (PKD1L2), transcript variant 1, mRNA [NM_52892]	2.00381	2.88247e-05	1.67185e-06
A_32_P76247	HSPB1	heat shock 27kDa protein 1 (HSPB1), mRNA [NM_154]	2.00379	0.000254341	2.70601e-05
A_23_P48523	SSTR1	somatostatin receptor 1 (SSTR1), mRNA [NM_149]	2.00312	0.000217862	2.23943e-05
A_24_P722473			2.00231	0.000326707	3.71205e-05
A_32_P36596		Q8NI85_HUMAN (Q8NI85) OK/SW-CL.4, complete [THC2482196]	2.00222	0.000854958	0.000127766
A_23_P156632	PGBD1	piggyBac transposable element derived 1 (PGBD1), mRNA [NM_3257]	2.00212	0.000932212	0.000143304
A_23_P32083	KCNV2	potassium channel, subfamily V, member 2 (KCNV2), mRNA [NM_133497]	2.00097	0.000841122	0.000125125
A_24_P200962	ING3	inhibitor of growth family, member 3 [Source:HGNC Symbol;Acc:14587] [ENST31587]	2.00088	0.000818999	0.000120977
