# Supplementary material for: Gene Expression Profiling of Gastric Cancer
Source: J Proteomics Bioinform. Author manuscript; Available in PMC 2016 Mar 28. (PMC4809432)
Supplement: S. Table-3 [file NIHMS739604-supplement-S__Table-3.xls]

## Sheet: Sheet1
Marimuthu et al., 2010. Gene expression profiling of gastric cancer
Supplemental Table 2. A Complete list of downregulated genes in gastric cancer
ProbeName	Gene Symbol	Description	Fold change	Corrected p value	p value
A_23_P93599	C6orf58	chromosome 6 open reading frame 58 (C6orf58), mRNA [NM_1195]	65.228	0.000169357	1.63657e-05
A_23_P120694	KCNE2	potassium voltage-gated channel, Isk-related family, member 2 (KCNE2), mRNA [NM_17221]	36.6039	0.000526618	6.84592e-05
A_23_P74900	ESRRG	estrogen-related receptor gamma (ESRRG), transcript variant 2, mRNA [NM_26594]	29.826	0.000410526	4.96812e-05
A_32_P139260			24.3434	0.000548122	7.21216e-05
A_23_P85585	TINAGL1	tubulointerstitial nephritis antigen-like 1 (TINAGL1), mRNA [NM_22164]	22.8536	0.000428993	5.25841e-05
A_23_P252892		clone HLS_IMAGE_176664 mRNA sequence. [DQ78623]	20.4068	5.20437e-05	3.61328e-06
A_23_P259955	GDF5	growth differentiation factor 5 (GDF5), mRNA [NM_557]	19.2818	0.000770685	0.000111834
A_23_P501193	KCNJ16	potassium inwardly-rectifying channel, subfamily J, member 16 (KCNJ16), transcript variant 2, mRNA [NM_17741]	17.6051	0.000397838	4.78358e-05
A_23_P26570	TMED6	transmembrane emp24 protein transport domain containing 6 (TMED6), mRNA [NM_144676]	16.6812	0.000499373	6.39695e-05
A_24_P70906	PDILT	protein disulfide isomerase-like, testis expressed (PDILT), mRNA [NM_174924]	15.69	0.000177557	1.73742e-05
A_23_P109229	SUN5	Sad1 and UNC84 domain containing 5 (SUN5), mRNA [NM_8675]	15.2378	0.000952122	0.000147314
A_24_P922449			14.3908	0.000528506	6.88204e-05
A_23_P47019	LIPF	lipase, gastric (LIPF), mRNA [NM_419]	14.0744	0.000219775	2.26712e-05
A_23_P110319	CWH43	cell wall biogenesis 43 C-terminal homolog (S. cerevisiae) (CWH43), mRNA [NM_2587]	13.9944	8.87862e-05	7.14516e-06
A_23_P110386	USP46	cDNA FLJ1185 fis, clone HEMBA16717. [AK21912]	13.9854	0.000207846	2.10866e-05
A_24_P11980			13.9729	0.000615525	8.37778e-05
A_23_P92562	ADH7	alcohol dehydrogenase 7 (class IV), mu or sigma polypeptide (ADH7), transcript variant 2, mRNA [NM_673]	13.544	0.000875301	0.000131552
A_23_P389371	MRGPRX3	MAS-related GPR, member X3 (MRGPRX3), mRNA [NM_5431]	12.8704	0.000683716	9.57864e-05
A_23_P106069		TCRAV5.1a mRNA for T-cell receptor alpha-chain V region, partial cds. [D1369]	12.6337	0.000434949	5.35047e-05
A_23_P325642	PDIA2	protein disulfide isomerase family A, member 2 (PDIA2), mRNA [NM_6849]	12.5112	0.000457482	5.71895e-05
A_23_P425210	FLJ42875	mRNA; cDNA DKFZp666E184 (from clone DKFZp666E184). [AL8336]	12.4248	0.000247772	2.62197e-05
A_23_P94472	FBP2	fructose-1,6-bisphosphatase 2 (FBP2), mRNA [NM_3837]	12.3195	4.52074e-05	3.01214e-06
A_24_P6933	TPCN2	mRNA; cDNA DKFZp434M223 (from clone DKFZp434M223); partial cds. [AL137479]	12.1035	4.04636e-05	2.60252e-06
A_23_P430728	ATP4A	ATPase, H+/K+ exchanging, alpha polypeptide (ATP4A), mRNA [NM_74]	11.7	3.0474e-05	1.79909e-06
A_23_P52974	GIF	gastric intrinsic factor (vitamin B synthesis) (GIF), mRNA [NM_5142]	11.6619	0.000271442	2.94278e-05
A_23_P162010	CCKBR	cholecystokinin B receptor (CCKBR), mRNA [NM_176875]	11.5994	5.27059e-05	3.67209e-06
A_23_P8640	GPER	G protein-coupled estrogen receptor 1 (GPER), transcript variant 3, mRNA [NM_139966]	11.5818	1.21063e-05	5.30884e-07
A_23_P136961			11.5447	0.000879626	0.000132459
A_32_P54274	DRD5	dopamine receptor D5 (DRD5), mRNA [NM_798]	11.0803	0.000342433	3.9399e-05
A_23_P93295	OR12D2	olfactory receptor, family 12, subfamily D, member 2 (OR12D2), mRNA [NM_13936]	10.9133	0.000844041	0.000125724
A_23_P93602	C6orf58	chromosome 6 open reading frame 58 (C6orf58), mRNA [NM_1195]	10.5871	0.000245056	2.58813e-05
A_24_P925737	C1orf226	chromosome 1 open reading frame 226 (C1orf226), transcript variant 1, mRNA [NM_113524]	10.5755	0.000409373	4.9497e-05
A_24_P465917		cDNA FLJ25223 fis, clone STM88. [AK57952]	10.4808	0.000926039	0.00014222
A_24_P659906		CR745651 Soares_NFL_T_GBC_S1 cDNA clone IMAGp971N1265 ; IMAGE:158288 5', mRNA sequence [CR745651]	10.3562	2.20738e-06	3.69868e-08
A_23_P70387	APOBEC2	apolipoprotein B mRNA editing enzyme, catalytic polypeptide-like 2 (APOBEC2), mRNA [NM_6789]	10.3422	0.000307449	3.45011e-05
A_23_P3946	NT5M	5',3'-nucleotidase, mitochondrial (NT5M), nuclear gene encoding mitochondrial protein, mRNA [NM_221]	10.1945	0.000689824	9.6894e-05
A_23_P389799	SLC25A42	solute carrier family 25, member 42 (SLC25A42), mRNA [NM_178526]	10.1653	0.000520308	6.74489e-05
A_23_P107565	AQP4	aquaporin 4 (AQP4), transcript variant a, mRNA [NM_165]	10.1444	0.000213141	2.17638e-05
A_23_P115478	PADI1	peptidyl arginine deiminase, type I (PADI1), mRNA [NM_13358]	10.1105	0.000619966	8.4547e-05
A_32_P171903		AGENCOURT_7594186 NIH_MGC_7 cDNA clone IMAGE:621635 5', mRNA sequence [BQ233868]	10.0863	0.000647804	8.93838e-05
A_23_P26976	CHAD	chondroadherin (CHAD), mRNA [NM_1267]	9.93055	0.000182873	1.80457e-05
A_32_P47027	TMEM229A	transmembrane protein 229A (TMEM229A), mRNA [NM_11362]	9.73468	0.000966821	0.000150224
A_24_P393496	LOC1288798	cDNA clone IMAGE:3961179, partial cds. [BC1437]	9.68361	0.000811555	0.000119404
A_23_P145841	SOSTDC1	sclerostin domain containing 1 (SOSTDC1), mRNA [NM_15464]	9.64746	0.000962113	0.000149375
A_23_P32308	ATP4B	ATPase, H+/K+ exchanging, beta polypeptide (ATP4B), mRNA [NM_75]	9.64648	0.00057565	7.67524e-05
A_23_P1833	B3GAT1	beta-1,3-glucuronyltransferase 1 (glucuronosyltransferase P) (B3GAT1), transcript variant 2, mRNA [NM_5425]	9.53477	8.77231e-05	7.02887e-06
A_24_P202522	AQP4	aquaporin 4 (AQP4), transcript variant a, mRNA [NM_165]	9.50246	0.000647782	8.93493e-05
A_23_P127231	FRAT1	frequently rearranged in advanced T-cell lymphomas (FRAT1), mRNA [NM_5479]	9.23364	0.000193254	1.93005e-05
A_32_P225816	PRDM16	PR domain containing 16 (PRDM16), transcript variant 1, mRNA [NM_22114]	9.1853	0.000275492	2.99929e-05
A_32_P320835	LOC6519	hypothetical protein LOC6519, mRNA (cDNA clone IMAGE:3874689), partial cds. [BC8248]	8.9377	4.54089e-05	3.03441e-06
A_23_P9711	HS3ST4	heparan sulfate (glucosamine) 3-O-sulfotransferase 4 (HS3ST4), mRNA [NM_64]	8.75414	0.000241225	2.54004e-05
A_23_P26640	C16orf89	chromosome 16 open reading frame 89 (C16orf89), transcript variant 1, mRNA [NM_152459]	8.68835	5.11059e-06	1.61801e-07
A_23_P365412	MFSD4	major facilitator superfamily domain containing 4 (MFSD4), mRNA [NM_181644]	8.64527	0.000649846	8.97447e-05
A_24_P307004	LOC4122	hypothetical LOC4122, mRNA (cDNA clone IMAGE:5296725). [BC47481]	8.61452	0.000543485	7.13661e-05
A_23_P44274	FGA	fibrinogen alpha chain (FGA), transcript variant alpha-E, mRNA [NM_58]	8.60432	0.000720101	0.000102303
A_32_P206104			8.57815	4.42457e-06	1.29169e-07
A_32_P13823			8.50114	6.77196e-05	5.051e-06
A_23_P162068	SLC1A2	solute carrier family 1 (glial high affinity glutamate transporter), member 2 (SLC1A2), mRNA [NM_4171]	8.44636	0.000236207	2.47053e-05
A_23_P89746	RAX	retina and anterior neural fold homeobox (RAX), mRNA [NM_13435]	8.30508	0.000259631	2.77997e-05
A_32_P139219		ATFCA4 splicing factor like protein {Arabidopsis thaliana} (exp=; wgp=1; cg=), partial (3%) [THC2667587]	8.29712	0.000947668	0.000146279
A_23_P99906	HOMER2	homer homolog 2 (Drosophila) (HOMER2), transcript variant 2, mRNA [NM_19933]	8.14152	0.000778627	0.000113327
A_23_P326760	MYRIP	myosin VIIA and Rab interacting protein (MYRIP), mRNA [NM_1546]	8.07778	0.000102426	8.60672e-06
A_24_P267552	HSD11B1L	hydroxysteroid (11-beta) dehydrogenase 1-like (HSD11B1L), transcript variant e, mRNA [NM_198533]	8.07198	0.000535131	6.99044e-05
A_32_P15652		BX92917 Soares fetal liver spleen 1NFLS cDNA clone IMAGp998F1578 ; IMAGE:6683, mRNA sequence [BX92917]	7.99977	0.000346615	3.99898e-05
A_23_P139585	PDE1B	phosphodiesterase 1B, calmodulin-dependent (PDE1B), transcript variant 1, mRNA [NM_924]	7.97789	0.000791495	0.000115701
A_23_P17134	MAL	mal, T-cell differentiation protein (MAL), transcript variant a, mRNA [NM_2371]	7.94052	7.04982e-06	2.50989e-07
A_23_P144778	CKMT2	creatine kinase, mitochondrial 2 (sarcomeric) (CKMT2), nuclear gene encoding mitochondrial protein, transcript variant 1, mRNA [NM_1825]	7.90548	3.84788e-05	2.43928e-06
A_24_P912490		thyrotropin beta subunit [human, lymphocytes, mRNA Partial, 262 nt]. [S51112]	7.74104	5.04982e-07	8.60213e-11
A_23_P117828		HCG173132Putative uncharacterized protein ENSP389417 ; [Source:UniProtKB/TrEMBL;Acc:C9JPQ3] [ENST318816]	7.73642	0.000893454	0.000135345
A_24_P73769	C16orf89	chromosome 16 open reading frame 89 (C16orf89), transcript variant 1, mRNA [NM_152459]	7.69298	4.47947e-06	1.32073e-07
A_24_P350759	SLC1A2	solute carrier family 1 (glial high affinity glutamate transporter), member 2 (SLC1A2), mRNA [NM_4171]	7.68384	0.000727971	0.000103776
A_24_P337867	ORAI2	ORAI calcium release-activated calcium modulator 2 (ORAI2), transcript variant 2, mRNA [NM_32831]	7.42218	0.000437689	5.39908e-05
A_23_P253692	GPR64	G protein-coupled receptor 64 (GPR64), transcript variant 1, mRNA [NM_179858]	7.30574	0.000531438	6.93292e-05
A_23_P318348		Putative uncharacterized protein C19orf34 Fragment [Source:UniProtKB/TrEMBL;Acc:B5MD74] [ENST314315]	7.27633	9.21441e-06	3.70145e-07
A_23_P406782	HPN	hepsin (HPN), transcript variant 1, mRNA [NM_182983]	7.23877	0.000691841	9.71997e-05
A_23_P152199	CTRL	chymotrypsin-like (CTRL), mRNA [NM_197]	7.20265	0.000911515	0.000139124
A_24_P256404		Sequence 1513 from Patent EP138459. [AX747988]	7.10087	3.25286e-05	1.95917e-06
A_32_P174285			7.08237	3.53558e-05	2.17592e-06
A_24_P922062		Sequence 991 from Patent EP138459. [AX747466]	7.02001	7.3733e-05	5.64845e-06
A_24_P221885	TRIOBP	TRIO and F-actin binding protein (TRIOBP), transcript variant 6, mRNA [NM_139141]	6.96854	0.000168281	1.62045e-05
A_24_P862886	DRD5	dopamine receptor D5 (DRD5), mRNA [NM_798]	6.90471	0.000424468	5.18435e-05
A_23_P37949	THOC6	THO complex 6 homolog (Drosophila) (THOC6), transcript variant 1, mRNA [NM_24339]	6.89727	0.000477795	6.0438e-05
A_32_P177667		Q45TJ7_BRAOB (Q45TJ7) Pectin methylesterase inhibitor, partial (6%) [THC2642249]	6.69591	4.30217e-05	2.82254e-06
A_24_P397204		cDNA FLJ3194 fis, clone BRACE21352. [AK54756]	6.52485	0.000505476	6.49973e-05
A_32_P207767		Putative uncharacterized protein ENSP381813 [Source:UniProtKB/TrEMBL;Acc:A8MZ4] [ENST398832]	6.5059	0.000431927	5.30102e-05
(+)E1A_r60_n9		Unknown	6.46363	9.99979e-06	4.12227e-07
A_24_P419300	LOC25845	hypothetical LOC25845 (LOC25845), non-coding RNA [NR_24158]	6.4285	0.000376279	4.44194e-05
A_23_P129989	HCRT	hypocretin (orexin) neuropeptide precursor (HCRT), mRNA [NM_1524]	6.41236	0.000948091	0.000146414
A_23_P50250	CKM	creatine kinase, muscle (CKM), mRNA [NM_1824]	6.39228	0.000770857	0.000111878
A_23_P63379	CA14	carbonic anhydrase XIV (CA14), mRNA [NM_12113]	6.35631	0.000996331	0.000156046
A_23_P429977	KCNQ1	potassium voltage-gated channel, KQT-like subfamily, member 1 (KCNQ1), transcript variant 1, mRNA [NM_218]	6.35002	0.000136543	1.24072e-05
A_24_P503693		clone RCJL1 lambda 1 immunoglobin light chain variable region mRNA, partial cds. [AF12417]	6.25377	0.00042727	5.22943e-05
A_23_P422911	HS6ST3	heparan sulfate 6-O-sulfotransferase 3 (HS6ST3), mRNA [NM_153456]	6.24652	4.30691e-05	2.82774e-06
A_23_P360387	C15orf37	chromosome 15 open reading frame 37 (C15orf37), non-coding RNA [NR_2833]	6.22341	3.46085e-05	2.11573e-06
A_32_P132317	GPR155	G protein-coupled receptor 155 (GPR155), transcript variant 9, mRNA [NM_13345]	6.15584	0.000480029	6.07673e-05
A_23_P78717	KLK14	kallikrein-related peptidase 14 (KLK14), mRNA [NM_2246]	6.152	0.000568315	7.56085e-05
A_24_P530830			6.14675	0.000801779	0.000117458
A_23_P308136	TRIM5	tripartite motif-containing 5 (TRIM5), mRNA [NM_178125]	6.12168	0.000685627	9.60787e-05
A_23_P55572	CLUL1	clusterin-like 1 (retinal) (CLUL1), transcript variant 1, mRNA [NM_1441]	6.06725	3.95529e-05	2.52662e-06
A_23_P253701		Q9NY18_HUMAN (Q9NY18) Calcium channel alpha2-delta3 subunit, partial (32%) [THC267283]	6.03435	0.00030345	3.39464e-05
A_24_P118052	TPTE2	transmembrane phosphoinositide 3-phosphatase and tensin homolog 2 (TPTE2), transcript variant 3, mRNA [NM_199254]	6.00962	9.47648e-07	6.80143e-10
A_24_P315066	ZMIZ2	zinc finger, MIZ-type containing 2 (ZMIZ2), transcript variant 1, mRNA [NM_31449]	5.94533	0.000428806	5.25505e-05
A_23_P351744		cDNA clone IMAGE:554777, partial cds. [BC61638]	5.93672	1.98257e-06	1.79063e-08
A_23_P25720	SERPINA4	serpin peptidase inhibitor, clade A (alpha-1 antiproteinase, antitrypsin), member 4 (SERPINA4), mRNA [NM_6215]	5.91658	0.000804072	0.000117911
A_32_P40744		FABPE_HUMAN (Q1469) Fatty acid-binding protein, epidermal (E-FABP) (Psoriasis-associated fatty acid-binding protein homolog) (PA-FABP), partial (19%) [THC251453]	5.91177	0.000167941	1.61635e-05
A_23_P86801	RAPSN	receptor-associated protein of the synapse (RAPSN), transcript variant 2, mRNA [NM_32645]	5.90323	0.000541093	7.09334e-05
A_23_P252462	GALNT9	UDP-N-acetyl-alpha-D-galactosamine:polypeptide N-acetylgalactosaminyltransferase 9 (GalNAc-T9) (GALNT9), transcript variant B, mRNA [NM_2188]	5.80918	1.33203e-05	6.01298e-07
A_23_P54267	SCG3	secretogranin III (SCG3), transcript variant 1, mRNA [NM_13243]	5.78753	9.90111e-05	8.23688e-06
A_23_P7727	HAPLN1	hyaluronan and proteoglycan link protein 1 (HAPLN1), mRNA [NM_1884]	5.74813	0.000580078	7.74981e-05
A_23_P13482	C11orf16	chromosome 11 open reading frame 16 (C11orf16), mRNA [NM_2643]	5.73107	8.55985e-05	6.82405e-06
A_24_P561341	FAM15B	family with sequence similarity 15, member B (FAM15B), mRNA [NM_12919]	5.72403	0.000846384	0.000126176
A_23_P38757	SLC14A1	Human RACH1 (RACH1) mRNA, complete cds. [U35735]	5.67962	9.32933e-06	3.76188e-07
A_32_P133182		cDNA FLJ26142 fis, clone TST4526. [AK129653]	5.67479	0.000718749	0.000102028
A_24_P941773	METTL7A	methyltransferase like 7A (METTL7A), mRNA [NM_1433]	5.66217	0.000220729	2.27803e-05
A_23_P314691	C2orf6	chromosome 2 open reading frame 6 (C2orf6), transcript variant 1, mRNA [NM_139693]	5.56495	0.000519723	6.72972e-05
A_23_P405287	SEMA3D	sema domain, immunoglobulin domain (Ig), short basic domain, secreted, (semaphorin) 3D (SEMA3D), mRNA [NM_152754]	5.52853	1.67104e-06	1.58593e-09
A_23_P378450	MBD3L2	methyl-CpG binding domain protein 3-like 2 (MBD3L2), mRNA [NM_144614]	5.44466	2.156e-06	3.41568e-08
A_24_P339560	SIGLEC11	sialic acid binding Ig-like lectin 11 (SIGLEC11), transcript variant 1, mRNA [NM_52884]	5.44288	1.54728e-05	7.29716e-07
A_24_P238769			5.4148	0.000731806	0.000104411
A_23_P207233			5.32487	3.76044e-06	9.92367e-08
A_24_P247286	C19orf71	chromosome 19 open reading frame 71 (C19orf71), mRNA [NM_113558]	5.30123	4.56138e-07	4.72314e-11
A_24_P929754	MKNK2	MAP kinase interacting serine/threonine kinase 2 (MKNK2), transcript variant 2, mRNA [NM_19954]	5.29988	0.000521134	6.76068e-05
A_24_P940327	LAT2	linker for activation of T cells family, member 2 [Source:HGNC Symbol;Acc:12749] [ENST398475]	5.29381	7.03279e-06	2.5004e-07
A_24_P462656	TACC2	transforming, acidic coiled-coil containing protein 2, mRNA (cDNA clone IMAGE:345479), with apparent retained intron. [BC1219]	5.29102	2.64236e-06	5.52355e-08
A_24_P366787	FLJ42875	hypothetical LOC44556 (FLJ42875), transcript variant 2, non-coding RNA [NR_24371]	5.25429	0.000463329	5.8224e-05
A_24_P391731	LOC93463	mRNA; cDNA DKFZp434D617 (from clone DKFZp434D617). [AL1221]	5.24365	1.82351e-06	5.06616e-09
A_24_P636179		AI19965 qi59f7.x1 NCI_CGAP_Brn25 cDNA clone IMAGE:18685 3' similar to gb:M59849 FIBRILLARIN (HUMAN);, mRNA sequence [AI19965]	5.21566	2.05303e-06	2.91769e-08
A_32_P179964		UI-H-BIp-aax-e-1--UI.s1 NCI_CGAP_Sub2 cDNA clone IMAGE:271771 3', mRNA sequence [AW14342]	5.19123	0.000998502	0.000156532
A_24_P921421			5.13332	7.0637e-05	5.3322e-06
A_23_P301051	PAIP2B	poly(A) binding protein interacting protein 2B (PAIP2B), mRNA [NM_2459]	5.08559	9.38125e-05	7.65239e-06
A_23_P101806	HPN	hepsin (HPN), transcript variant 1, mRNA [NM_182983]	5.07325	0.000195554	1.95777e-05
A_23_P31143	TPD52L1	tumor protein D52-like 1 (TPD52L1), transcript variant 2, mRNA [NM_13395]	5.05508	0.000302338	3.37631e-05
A_23_P106236	PRO1768	PRO1768 (PRO1768), non-coding RNA [NR_2462]	5.02604	4.42457e-06	1.29207e-07
A_32_P58145		BX92137 NCI_CGAP_Kid11 cDNA clone IMAGp998B14592 ; IMAGE:2383789, mRNA sequence [BX92137]	5.01519	0.000728713	0.000103917
A_32_P121785			4.95529	2.20738e-06	3.60292e-08
A_23_P94902	KCTD8	potassium channel tetramerisation domain containing 8 (KCTD8), mRNA [NM_198353]	4.95303	0.00021657	2.21983e-05
A_24_P76854	KRTAP2-1	keratin associated protein 2-1 (KRTAP2-1), mRNA [NM_1123387]	4.93317	0.000973664	0.000151595
A_32_P101779	SEC14L3	SEC14-like 3 (S. cerevisiae) (SEC14L3), mRNA [NM_174975]	4.91999	1.7249e-06	2.47717e-09
A_24_P397386	LIFR	leukemia inhibitory factor receptor alpha (LIFR), transcript variant 2, mRNA [NM_231]	4.90342	1.38392e-05	6.3045e-07
A_23_P86751	ADARB2	adenosine deaminase, RNA-specific, B2 (RED2 homolog rat) (ADARB2), mRNA [NM_1872]	4.83484	4.01607e-05	2.57717e-06
A_32_P25514	GABRG2	gamma-aminobutyric acid (GABA) A receptor, gamma 2 (GABRG2), transcript variant 1, mRNA [NM_19894]	4.83298	0.000711705	0.000100729
A_24_P301454	NBR2	neighbor of BRCA1 gene 2 (non-protein coding) (NBR2), non-coding RNA [NR_318]	4.82876	5.09622e-07	1.16608e-10
A_23_P25674	CKB	creatine kinase, brain (CKB), mRNA [NM_1823]	4.81836	0.000333142	3.80706e-05
A_24_P203696	CYP2A7P1	Human cytochrome P45 (CYP2A7PC) pseudogene mRNA, partial cds. [U2244]	4.81268	0.000115484	1.00132e-05
A_23_P376096	TICAM1	toll-like receptor adaptor molecule 1 (TICAM1), mRNA [NM_182919]	4.78998	0.000460281	5.76849e-05
A_32_P139634		Q7NI46_GLOVI (Q7NI46) Cytochrome c55, partial (8%) [THC2717131]	4.74451	0.000692689	9.7347e-05
A_24_P335759	MYO15A	myosin XVA (MYO15A), mRNA [NM_16239]	4.73432	4.56138e-07	3.55358e-11
A_23_P97218	ERO1LB	ERO1-like beta (S. cerevisiae) (ERO1LB), mRNA [NM_19891]	4.70882	0.000118522	1.03497e-05
A_23_P136753		Q9UP6_HUMAN (Q9UP6) SNC73 protein, partial (54%) [THC2559929]	4.69421	0.000795062	0.0001163
A_23_P320858		cDNA clone IMAGE:7262732. [BC69299]	4.69389	1.7249e-06	3.46883e-09
A_23_P55198	CNTD1	cyclin N-terminal domain containing 1 (CNTD1), mRNA [NM_173478]	4.68318	0.000455168	5.68337e-05
A_24_P280328	TTTY3	testis-specific transcript, Y-linked 3 (non-protein coding) (TTTY3), non-coding RNA [NR_1524]	4.68184	2.30881e-06	4.15999e-08
A_32_P886589	C12orf61	chromosome 12 open reading frame 61 (C12orf61), mRNA [NM_175895]	4.67362	1.88257e-05	9.48316e-07
A_23_P114423	RGN	regucalcin (senescence marker protein-3) (RGN), transcript variant 2, mRNA [NM_152869]	4.66031	0.000147391	1.36404e-05
A_32_P55293	LYZL2	lysozyme-like 2 (LYZL2), mRNA [NM_18358]	4.65755	1.98257e-06	1.29541e-08
A_24_P911787	SLC29A3	solute carrier family 29 (nucleoside transporters), member 3 (SLC29A3), mRNA [NM_18344]	4.61494	4.56138e-07	1.79903e-11
A_23_P76332	RFX4	regulatory factor X, 4 (influences HLA class II expression) (RFX4), transcript variant 2, mRNA [NM_292]	4.6072	1.82351e-06	5.75862e-09
A_23_P145935	EPHB6	EPH receptor B6 (EPHB6), mRNA [NM_4445]	4.60403	0.00038619	4.6003e-05
A_23_P141367	CCR1	chemokine (C-C motif) receptor 1 (CCR1), mRNA [NM_1662]	4.59552	0.00016323	1.55751e-05
A_23_P422849	FERD3L	Fer3-like (Drosophila) (FERD3L), mRNA [NM_152898]	4.57283	0.000167057	1.60444e-05
A_24_P860797	PAIP2B	poly(A) binding protein interacting protein 2B (PAIP2B), mRNA [NM_2459]	4.55517	0.000208367	2.11699e-05
A_23_P393495			4.52476	4.71723e-05	3.18324e-06
A_24_P1873			4.50723	4.69071e-06	1.42343e-07
A_24_P466439			4.50369	6.97921e-06	2.47626e-07
A_23_P114307	P2RY4	pyrimidinergic receptor P2Y, G-protein coupled, 4 (P2RY4), mRNA [NM_2565]	4.49315	0.000784389	0.000114338
A_24_P401949		mRNA for KIAA1658 protein, partial cds. [AB51445]	4.48815	3.68772e-05	2.30365e-06
A_24_P234242	ACADL	acyl-Coenzyme A dehydrogenase, long chain (ACADL), nuclear gene encoding mitochondrial protein, mRNA [NM_168]	4.48639	6.67057e-05	4.95862e-06
A_23_P157692		GB	4.47656	1.7249e-06	3.25926e-09
A_24_P190873	FAM163A	family with sequence similarity 163, member A (FAM163A), mRNA [NM_17359]	4.47376	1.46675e-05	6.80673e-07
A_24_P942954			4.47226	2.06356e-06	2.9747e-08
A_23_P692	KCND3	potassium voltage-gated channel, Shal-related subfamily, member 3 (KCND3), transcript variant 1, mRNA [NM_498]	4.46901	3.86384e-06	1.04181e-07
A_24_P404868	GLRA4	glycine receptor, alpha 4 (GLRA4), transcript variant 1, mRNA [NM_124452]	4.44175	7.9506e-05	6.22419e-06
A_24_P346517	LRGUK	leucine-rich repeats and guanylate kinase domain containing (LRGUK), mRNA [NM_144648]	4.44099	2.31177e-05	1.25622e-06
A_23_P395001	SLC2A12	solute carrier family 2 (facilitated glucose transporter), member 12 (SLC2A12), mRNA [NM_145176]	4.41488	0.000987261	0.000154222
A_32_P83000	LOC388387	hypothetical LOC388387 (LOC388387), non-coding RNA [NR_27254]	4.41436	2.22668e-06	3.77677e-08
A_24_P109101	TMPRSS11A	transmembrane protease, serine 11A (TMPRSS11A), transcript variant 1, mRNA [NM_18266]	4.40412	4.94225e-05	3.38079e-06
A_23_P161368	CYP2C8	cytochrome P45, family 2, subfamily C, polypeptide 8 (CYP2C8), mRNA [NM_77]	4.38185	0.000742874	0.000106461
A_32_P16493			4.38047	1.7249e-06	2.23017e-09
A_24_P184445	MMP19	matrix metallopeptidase 19 (MMP19), transcript variant 1, mRNA [NM_2429]	4.37194	0.00070996	0.00010031
A_32_P25694		cDNA clone IMAGE:5262215. [BC3512]	4.36849	0.000918762	0.000140694
A_24_P918964	B4GALNT4	cDNA clone IMAGE:5247129, with apparent retained intron. [BC3596]	4.36538	1.83069e-06	6.05879e-09
A_24_P935829	LOC1128993	PREDICTED: similar to hCG236572 (LOC1128993), mRNA [XM_1715896]	4.35589	2.40875e-06	4.60729e-08
A_32_P13612			4.33045	8.71651e-05	6.9744e-06
A_23_P150648	KCNQ1DN	KCNQ1 downstream neighbor (KCNQ1DN), non-coding RNA [NR_24627]	4.3296	1.98257e-06	8.85438e-09
A_23_P422831	FAM189A2	family with sequence similarity 189, member A2 (FAM189A2), transcript variant 1, mRNA [NM_4816]	4.31591	0.000269142	2.90736e-05
A_32_P181593		BX1786 Soares_testis_NHT cDNA clone IMAGp998F192621, mRNA sequence [BX1786]	4.30963	4.15568e-06	1.17158e-07
A_24_P400702			4.29827	5.06545e-07	9.86143e-11
A_23_P134627	EMID2	EMI domain containing 2 (EMID2), mRNA [NM_133457]	4.29448	0.000427034	5.22414e-05
A_23_P37892	GPT2	glutamic pyruvate transaminase (alanine aminotransferase) 2 (GPT2), transcript variant 1, mRNA [NM_133443]	4.28777	0.000833312	0.00012368
A_32_P52414			4.2766	0.000891106	0.000134795
A_24_P109375	TRIM74	tripartite motif-containing 74 (TRIM74), mRNA [NM_198853]	4.27583	0.000119227	1.04494e-05
A_24_P761457			4.25066	0.000878872	0.000132281
A_24_P229025	GRIA3	glutamate receptor, ionotrophic, AMPA 3, mRNA (cDNA clone IMAGE:4753474), complete cds. [BC324]	4.23346	0.000433004	5.31811e-05
A_32_P228341	LOC14973	cDNA FLJ31221 fis, clone KIDNE24279. [AK55783]	4.22684	0.000138581	1.26497e-05
A_23_P200741	DPT	dermatopontin (DPT), mRNA [NM_1937]	4.2225	0.000782256	0.000113979
A_24_P7652	MAP7D2	MAP7 domain containing 2 (MAP7D2), transcript variant 2, mRNA [NM_15278]	4.21179	5.67424e-05	4.03202e-06
A_32_P117804	LOC3473	hypothetical protein LOC3473, mRNA (cDNA clone IMAGE:5296163). [BC45187]	4.20586	1.98257e-06	1.24993e-08
A_23_P346673	GPRC5C	cDNA FLJ2242 fis, clone COLF6369. [AK249]	4.18627	0.000219688	2.26536e-05
A_32_P129214	C21orf131	chromosome 21 open reading frame 131 (C21orf131), non-coding RNA [NR_249]	4.18336	1.03464e-05	4.33564e-07
A_24_P6030	FAM165B	chromosome 21 open reading frame 51, mRNA (cDNA clone IMAGE:5259529). [BC4582]	4.17613	6.36483e-06	2.20561e-07
A_23_P418562	SLC6A11	solute carrier family 6 (neurotransmitter transporter, GABA), member 11 (SLC6A11), mRNA [NM_14229]	4.1704	4.41326e-06	1.28447e-07
A_32_P203126	C1orf145	cDNA FLJ31994 fis, clone NT2RP79215. [AK56556]	4.16101	5.47586e-05	3.85209e-06
A_23_P207049			4.15864	0.000885769	0.000133607
A_23_P305527	TMC2	transmembrane channel-like 2 (TMC2), mRNA [NM_8751]	4.15756	2.90865e-06	6.39758e-08
A_23_P152949	LRRC46	leucine rich repeat containing 46 (LRRC46), mRNA [NM_33413]	4.13174	6.33101e-05	4.64045e-06
A_24_P481997			4.11123	1.97342e-05	1.01349e-06
A_23_P108990		cDNA clone IMAGE:3139291, partial cds. [BC2534]	4.09998	3.33384e-06	8.00653e-08
A_24_P207003	IRS2	insulin receptor substrate 2 (IRS2), mRNA [NM_3749]	4.09929	6.2241e-05	4.53786e-06
A_32_P197340	LOC285141	full-length cDNA clone CSDI52YH8 of Placenta Cot 25-normalized of (human). [CR59624]	4.09623	0.000606417	8.19815e-05
A_23_P39251	PLIN5	perilipin 5 (PLIN5), mRNA [NM_11376]	4.08994	0.000235628	2.46276e-05
A_24_P918561			4.08549	1.98257e-06	1.78806e-08
A_23_P13232			4.07245	8.63726e-05	6.89759e-06
A_24_P119678	LOC1129366	mRNA for hypothetical protein (ORF1), clone Telethon(Italy_B41)_Strait14635_FL33. [AJ295982]	4.06205	0.000288504	3.179e-05
A_24_P928208		Q8R1D2_MOUSE (Q8R1D2) Ccdc64 protein (Fragment), partial (27%) [THC272225]	4.06202	0.000990384	0.000154946
A_23_P304373	HTR5A	5-hydroxytryptamine (serotonin) receptor 5A (HTR5A), mRNA [NM_2412]	4.05629	1.98257e-06	1.1788e-08
A_24_P325992	LIFR	leukemia inhibitory factor receptor alpha (LIFR), transcript variant 2, mRNA [NM_231]	4.04342	0.000155192	1.45626e-05
A_24_P752518	MUC6	mucin 6, oligomeric mucus/gel-forming (MUC6), mRNA [NM_5961]	4.04286	6.26891e-05	4.5812e-06
A_24_P384779	PRKAG2	cDNA FLJ9194 fis, clone MAMMA11284. [AK74675]	4.02951	1.29623e-05	5.78987e-07
A_24_P371892	FOXP4	forkhead box P4 (FOXP4), transcript variant 1, mRNA [NM_112426]	4.02629	2.5774e-06	5.27266e-08
A_32_P210223			4.02436	6.22206e-05	4.53334e-06
A_23_P98173	PTPRCAP	protein tyrosine phosphatase, receptor type, C-associated protein (PTPRCAP), mRNA [NM_568]	4.02085	0.000509162	6.56076e-05
A_32_P47641		clone 23556 mRNA sequence. [AF3529]	3.99467	1.98257e-06	1.99427e-08
A_23_P160017	TTTY11	testis-specific transcript, Y-linked 11 (non-protein coding) (TTTY11), non-coding RNA [NR_1548]	3.97955	3.41255e-06	8.4167e-08
A_32_P70759			3.95976	0.00042727	5.23001e-05
A_23_P324916	PAX8	paired box 8 (PAX8), transcript variant PAX8E, mRNA [NM_13992]	3.95922	1.33102e-05	6.00519e-07
A_23_P45304	XK	X-linked Kx blood group (McLeod syndrome) (XK), mRNA [NM_2183]	3.95623	0.000899647	0.000136756
A_24_P374675	UNKL	unkempt homolog (Drosophila)-like (UNKL), transcript variant 2, mRNA [NM_137125]	3.95539	4.56138e-07	6.66008e-11
A_32_P199998	NCRNA263	cDNA FLJ12974 fis, clone NT2RP2613. [AK2336]	3.9478	0.000605522	8.17372e-05
A_23_P140074	PROZ	protein Z, vitamin K-dependent plasma glycoprotein (PROZ), mRNA [NM_3891]	3.92939	2.904e-05	1.68828e-06
A_23_P124003	P2RX2	purinergic receptor P2X, ligand-gated ion channel, 2 (P2RX2), transcript variant 4, mRNA [NM_17683]	3.92824	0.000586796	7.85527e-05
A_23_P66241	MT1M	metallothionein 1M (MT1M), mRNA [NM_17687]	3.92531	0.000515367	6.65827e-05
A_24_P936232	SLIT3	mRNA; cDNA DKFZp434N435 (from clone DKFZp434N435); partial cds. [AL12274]	3.91653	7.53435e-05	5.81032e-06
A_23_P347618	ERO1LB	ERO1-like beta (S. cerevisiae) (ERO1LB), mRNA [NM_19891]	3.91085	0.000851317	0.000127122
A_32_P190571	RNF27	ring finger protein 27 (RNF27), mRNA [NM_27396]	3.91015	1.98257e-06	1.90139e-08
A_23_P106933	ACSM1	acyl-CoA synthetase medium-chain family member 1 (ACSM1), mRNA [NM_52956]	3.90879	0.000587104	7.86771e-05
A_24_P657629			3.89796	5.09622e-07	1.24017e-10
A_24_P916718	ZNF467	zinc finger protein 467 (ZNF467), mRNA [NM_27336]	3.88706	0.000380532	4.50953e-05
A_24_P231140	PRO471	PRO471 mRNA, complete cds. [AF111846]	3.88463	5.75856e-06	1.91705e-07
A_23_P329798	CER1	cerberus 1, cysteine knot superfamily, homolog (Xenopus laevis) (CER1), mRNA [NM_5454]	3.86375	2.20738e-06	3.65941e-08
A_32_P83579			3.86189	0.00083021	0.000123024
A_23_P328174	LOC1133991	cDNA FLJ399 fis, clone SPLEN217121. [AK97219]	3.85325	0.000278264	3.03823e-05
A_32_P65824		AY81949 tripartite motif protein 5 isoform beta {} (exp=-1; wgp=; cg=), partial (9%) [THC2689547]	3.82884	0.000160558	1.5227e-05
A_23_P379601	KCNJ9	potassium inwardly-rectifying channel, subfamily J, member 9 (KCNJ9), mRNA [NM_4983]	3.81219	9.66473e-06	3.93654e-07
A_24_P517918		clone 227+t7 immunoglobulin mu heavy chain mRNA, partial cds. [AY671312]	3.81156	0.000854497	0.000127656
A_23_P315910	TCEB3C	transcription elongation factor B polypeptide 3C (elongin A3) (TCEB3C), mRNA [NM_145653]	3.80968	2.31302e-06	4.26174e-08
A_23_P132147	CRYAA	crystallin, alpha A (CRYAA), mRNA [NM_394]	3.80619	3.70103e-06	9.62793e-08
A_24_P282251	FGA	fibrinogen alpha chain (FGA), transcript variant alpha, mRNA [NM_21871]	3.80432	0.000583169	7.79962e-05
A_32_P377008	LOC1129291	PREDICTED: similar to hCG236595 (LOC1129291), miscRNA [XR_7997]	3.78334	5.9297e-05	4.26838e-06
A_24_P158193			3.77472	1.82462e-05	9.12468e-07
A_23_P12357	CRB1	crumbs homolog 1 (Drosophila) (CRB1), mRNA [NM_21253]	3.77462	1.98257e-06	1.21627e-08
A_24_P548297		full length insert cDNA clone ZB55F4. [AF86154]	3.7705	1.0227e-05	4.25576e-07
A_24_P153448	C19orf28	clone PP351 unknown mRNA. [AF2188]	3.75921	0.000965287	0.000149939
A_23_P210253	DGKD	diacylglycerol kinase, delta 13kDa (DGKD), transcript variant 2, mRNA [NM_152879]	3.75756	0.000361056	4.20689e-05
A_23_P88776	PRSS54	plasma kallikrein-like protein 4 (KLKBL4), mRNA [NM_18492]	3.75464	7.38047e-06	2.68328e-07
A_23_P427587	FGF19	fibroblast growth factor 19 (FGF19), mRNA [NM_5117]	3.75188	0.000652193	9.02282e-05
A_23_P121120	GPR87	G protein-coupled receptor 87 (GPR87), mRNA [NM_23915]	3.74401	0.000157375	1.48364e-05
A_24_P126294		GB	3.74321	4.79079e-05	3.25604e-06
A_23_P381478	CCDC27	coiled-coil domain containing 27 (CCDC27), mRNA [NM_152492]	3.73601	3.94824e-06	1.0761e-07
A_24_P281514			3.73327	0.000105756	8.9535e-06
A_23_P142574	MOGAT1	monoacylglycerol O-acyltransferase 1 (MOGAT1), mRNA [NM_58165]	3.73084	0.000252035	2.67595e-05
A_24_P51322	FLG	filaggrin (FLG), mRNA [NM_216]	3.72365	2.40097e-06	4.57335e-08
A_24_P943238			3.70766	4.62014e-06	1.39752e-07
A_32_P805871	KCNK4	potassium channel, subfamily K, member 4 (KCNK4), mRNA [NM_3331]	3.70684	0.000448907	5.58881e-05
A_23_P39304	PSG9	pregnancy specific beta-1-glycoprotein 9 (PSG9), mRNA [NM_2784]	3.70554	2.52589e-05	1.41499e-06
A_24_P333383		cDNA FLJ37556 fis, clone BRCAN228545. [AK94875]	3.70049	4.24114e-06	1.20444e-07
A_24_P13406	C12orf4	chromosome 12 open reading frame 4 (C12orf4), mRNA [NM_131748]	3.69488	4.70968e-05	3.17585e-06
A_23_P84705	TNFRSF13B	tumor necrosis factor receptor superfamily, member 13B (TNFRSF13B), mRNA [NM_12452]	3.69478	0.000177252	1.734e-05
A_23_P30950	SLC26A8	solute carrier family 26, member 8 (SLC26A8), transcript variant 1, mRNA [NM_52961]	3.68306	2.43679e-05	1.34811e-06
A_32_P222695	ARHGEF37	FLJ4163 protein (FLJ4163), mRNA [NM_11669]	3.67067	1.4397e-05	6.63214e-07
A_32_P130872		AGENCOURT_7828644 NIH_MGC_82 cDNA clone IMAGE:61221 5', mRNA sequence [BQ441611]	3.66794	2.88155e-05	1.66941e-06
A_24_P800824		cDNA FLJ38712 fis, clone KIDNE26733. [AK9631]	3.65791	1.7249e-06	3.14995e-09
A_24_P74828	MT1JP	MTB (MTB) mRNA, complete cds. [AF348994]	3.65586	0.00048936	6.23176e-05
A_24_P937084			3.65403	1.98257e-06	1.52967e-08
A_24_P75808		mRNA; cDNA DKFZp686H1233 (from clone DKFZp686H1233). [AL833331]	3.65398	2.03388e-05	1.05522e-06
A_23_P57482		Em:AC53.4 protein [Source:UniProtKB/TrEMBL;Acc:Q6ICM] [ENST4365]	3.65197	0.000894719	0.000135602
A_24_P854440		cDNA FLJ32953 fis, clone TESTI2899. [AK57515]	3.6456	1.89272e-05	9.56195e-07
A_23_P41713	FAM71B	family with sequence similarity 71, member B (FAM71B), mRNA [NM_13899]	3.63871	3.15003e-05	1.88038e-06
A_23_P150590	SLC22A9	solute carrier family 22 (organic anion transporter), member 9 (SLC22A9), mRNA [NM_8866]	3.63269	1.02385e-05	4.26768e-07
A_23_P4096	CA4	carbonic anhydrase IV (CA4), mRNA [NM_717]	3.6315	3.08754e-05	1.83105e-06
A_23_P502320	AGRP	agouti related protein homolog (mouse) (AGRP), mRNA [NM_1138]	3.62381	7.47584e-05	5.75611e-06
A_23_P419503	LRRC4B	leucine rich repeat containing 4B (LRRC4B), mRNA [NM_18457]	3.61904	7.4056e-05	5.6858e-06
A_24_P186114	TTTY21	testis-specific transcript, Y-linked 21 (non-protein coding) (TTTY21), non-coding RNA [NR_1535]	3.61503	0.000408606	4.93791e-05
A_23_P166884	GNAT1	guanine nucleotide binding protein (G protein), alpha transducing activity polypeptide 1 (GNAT1), transcript variant 2, mRNA [NM_172]	3.61311	1.14199e-05	4.92166e-07
A_23_P301053	PAIP2B	poly(A) binding protein interacting protein 2B (PAIP2B), mRNA [NM_2459]	3.60256	0.000156915	1.47652e-05
A_32_P27144		ALU7_HUMAN (P39194) Alu subfamily SQ sequence contamination warning entry, partial (14%) [THC262184]	3.58986	0.000288848	3.1856e-05
A_32_P181183		ts32h1.x1 NCI_CGAP_Ut4 cDNA clone IMAGE:223321 3' similar to gb:X6221 ATP SYNTHASE B CHAIN, MITOCHONDRIAL PRECURSOR (HUMAN);, mRNA sequence [AI918632]	3.589	1.4934e-05	6.97401e-07
A_23_P12231	ACAP3	ArfGAP with coiled-coil, ankyrin repeat and PH domains 3 (ACAP3), mRNA [NM_3649]	3.58117	5.82159e-06	1.94936e-07
A_32_P441492		cDNA FLJ3262 fis, clone OCBBF142. [AK56624]	3.58023	5.09024e-06	1.61033e-07
A_23_P119916	WNT6	wingless-type MMTV integration site family, member 6 (WNT6), mRNA [NM_6522]	3.57803	0.000382274	4.54435e-05
A_24_P617427		clone IMAGE:25688, mRNA sequence. [AF339787]	3.57293	6.10979e-06	2.08155e-07
A_24_P490011			3.57195	2.01712e-06	2.35813e-08
A_24_P126731			3.56935	0.000734673	0.000104944
A_23_P17570	ZNF341	zinc finger protein 341 (ZNF341), mRNA [NM_32819]	3.56507	7.90949e-05	6.18431e-06
A_32_P71776	ECEL1P2	endothelin converting enzyme-like 1, pseudogene 2 (ECEL1P2), non-coding RNA [NR_2851]	3.56274	8.68239e-05	6.94287e-06
A_23_P94275	DKK4	dickkopf homolog 4 (Xenopus laevis) (DKK4), mRNA [NM_1442]	3.54536	0.000128743	1.1545e-05
A_23_P122393	DLK2	delta-like 2 homolog (Drosophila) (DLK2), transcript variant 2, mRNA [NM_26539]	3.5354	0.000793951	0.000116118
A_24_P292929	CAMKK1	calcium/calmodulin-dependent protein kinase kinase 1, alpha (CAMKK1), transcript variant 3, mRNA [NM_17227]	3.53538	1.98257e-06	1.46228e-08
A_32_P538180	PAQR7	progestin and adipoQ receptor family member VII (PAQR7), mRNA [NM_178422]	3.53185	0.000327818	3.72946e-05
A_24_P418699		Q9NSH7_HUMAN (Q9NSH7) PRED62 protein (Fragment), partial (95%) [THC2778565]	3.52119	3.01399e-06	6.7575e-08
A_24_P205100	E4F1	E4F transcription factor 1, mRNA (cDNA clone IMAGE:3353716), partial cds. [BC1713]	3.51852	6.18707e-05	4.49429e-06
A_32_P155016	CTXN1	cortexin 1 (CTXN1), mRNA [NM_26833]	3.51316	0.00068899	9.67097e-05
A_23_P393015	MYL1	myosin, light chain 1, regulatory (MYL1), mRNA [NM_13843]	3.50598	1.26663e-05	5.60986e-07
A_23_P166584	LRRC15	leucine rich repeat containing 15 (LRRC15), transcript variant 2, mRNA [NM_1383]	3.49934	1.7249e-06	2.3998e-09
A_32_P115515	SHISA9	shisa homolog 9 (Xenopus laevis) (SHISA9), transcript variant 1, mRNA [NM_114524]	3.49512	0.000112747	9.72915e-06
A_23_P101573	SPACA4	sperm acrosome associated 4 (SPACA4), mRNA [NM_133498]	3.49389	0.000712646	0.000100949
A_23_P369485	MGC458	hypothetical LOC9768 (MGC458), non-coding RNA [NR_2717]	3.4817	1.50657e-05	7.05018e-07
A_24_P602052		CA42688 UI-H-FG-bcq-g-2--UI.s1 NCI_CGAP_EN1_2 cDNA clone UI-H-FG-bcq-g-2--UI 3', mRNA sequence [CA42688]	3.48055	3.78342e-06	1.00809e-07
A_23_P355980	P2RX6	purinergic receptor P2X, ligand-gated ion channel, 6 [Source:HGNC Symbol;Acc:8538] [ENST41332]	3.47536	4.25298e-06	1.21158e-07
A_24_P520799		cDNA clone IMAGE:4838334. [BC42737]	3.4733	4.0967e-05	2.64188e-06
A_24_P316335		HTR4 mRNA for 5-hydroxytryptamine 4 receptor, partial cds. [AB762]	3.45594	0.000793951	0.000116106
A_24_P400130	KRTAP7-1	keratin associated protein 7-1 (gene/pseudogene) (KRTAP7-1), mRNA [NM_18166]	3.45498	2.10475e-06	3.16359e-08
A_32_P209365			3.45134	2.26261e-05	1.2218e-06
A_23_P414328	CACNG5	calcium channel, voltage-dependent, gamma subunit 5 (CACNG5), transcript variant 1, mRNA [NM_145811]	3.43944	0.000163477	1.56225e-05
A_23_P501319	ASB4	ankyrin repeat and SOCS box-containing 4 (ASB4), transcript variant 1, mRNA [NM_16116]	3.43723	8.82182e-06	3.45734e-07
A_23_P317359	LOC3751	mRNA for FLJ31 protein. [AK9412]	3.43564	1.98257e-06	1.48649e-08
A_24_P58233	HS6ST2	heparan sulfate 6-O-sulfotransferase 2 (HS6ST2), transcript variant L, mRNA [NM_177188]	3.43409	1.47949e-05	6.89105e-07
A_24_P366652	ITGAD	integrin, alpha D (ITGAD), mRNA [NM_5353]	3.42935	4.26624e-06	1.21676e-07
A_24_P642240		Q495E5_HUMAN (Q495E5) Nanos homolog 3 (Drosophila), partial (1%) [THC2659814]	3.42798	5.97844e-06	2.01934e-07
A_23_P338534	HIF3A	hypoxia inducible factor 3, alpha subunit (HIF3A), transcript variant 2, mRNA [NM_22462]	3.4203	9.79521e-05	8.11401e-06
A_24_P288779	XAGE5	X antigen family, member 5 (XAGE5), mRNA [NM_13775]	3.4156	0.000272051	2.95202e-05
A_24_P706244	LOC41556	BC3874, mRNA (cDNA clone IMAGE:529583). [BC33987]	3.41428	5.28586e-05	3.68981e-06
A_23_P107116	RNF112	ring finger protein 112 (RNF112), mRNA [NM_7148]	3.41276	0.00078973	0.000115328
A_23_P428835	PHF2	PHD finger protein 2 (PHF2), mRNA [NM_16436]	3.40719	0.000759924	0.000109736
A_23_P101774	SLC5A5	solute carrier family 5 (sodium iodide symporter), member 5 (SLC5A5), mRNA [NM_453]	3.40674	2.06554e-05	1.07718e-06
A_23_P324482	WNK3	WNK lysine deficient protein kinase 3 (WNK3), transcript variant 1, mRNA [NM_2922]	3.39048	8.99121e-06	3.55552e-07
A_24_P835549		cDNA FLJ35958 fis, clone TESTI212394. [AK93277]	3.38549	2.04074e-06	2.64552e-08
A_32_P86264			3.37423	2.71598e-05	1.55253e-06
A_23_P108180	GRIN3B	glutamate receptor, ionotropic, N-methyl-D-aspartate 3B (GRIN3B), mRNA [NM_13869]	3.36413	9.47648e-07	6.77992e-10
A_23_P167298	C4orf17	chromosome 4 open reading frame 17 (C4orf17), mRNA [NM_32149]	3.35787	0.000497736	6.36751e-05
A_23_P131588	BMP1	bone morphogenetic protein 1 (BMP1), mRNA [NM_14482]	3.35004	7.7023e-06	2.83216e-07
A_23_P156168		PRO1386 mRNA, complete cds. [AF11862]	3.34913	9.89293e-05	8.22376e-06
A_24_P41371	CC2D1A	coiled-coil and C2 domain containing 1A (CC2D1A), mRNA [NM_17721]	3.34793	1.98257e-06	1.0651e-08
A_24_P344976	ARR3	arrestin 3, retinal (X-arrestin) (ARR3), mRNA [NM_4312]	3.34679	8.22676e-05	6.50445e-06
A_32_P99804			3.32414	0.000106723	9.08046e-06
A_24_P75460	VWC2L	von Willebrand factor C domain-containing protein 2-like (VWC2L), mRNA [NM_185]	3.31596	9.21441e-06	3.70354e-07
A_23_P413923	DMRTA1	DMRT-like family A1 (DMRTA1), mRNA [NM_2216]	3.29833	0.000722732	0.000102747
A_24_P696546		homeobox protein Og12 (OGL12) mRNA, partial cds. [AF2323]	3.28668	2.67899e-05	1.52748e-06
A_32_P174441	FLJ3961	cDNA FLJ3961 fis, clone NT2RP713764. [AK9638]	3.2831	8.1355e-05	6.41843e-06
A_23_P254863	MGC4215	serine/threonine-protein kinase NIM1 (MGC4215), mRNA [NM_153361]	3.28191	1.98257e-06	1.53759e-08
A_23_P23485	LOC14962	CHIA-like pseudogene (LOC14962), non-coding RNA [NR_3928]	3.2787	6.70687e-05	4.98883e-06
A_23_P36248	DKK3	RIG mRNA, complete cds. [U32331]	3.27552	3.19285e-06	7.42417e-08
A_23_P129916	DHRS7C	dehydrogenase/reductase (SDR family) member 7C (DHRS7C), mRNA [NM_115571]	3.27461	1.16076e-05	5.02232e-07
A_24_P914957			3.27399	2.05015e-06	2.85373e-08
A_32_P227930	C5orf52	chromosome 5 open reading frame 52 (C5orf52), mRNA [NM_1145132]	3.27169	0.000411062	4.9786e-05
A_23_P314876	C1orf82	Uncharacterized protein C1orf82 [Source:UniProtKB/Swiss-Prot;Acc:Q8WW14] [ENST388884]	3.27114	0.000372362	4.37939e-05
A_23_P207345	ADAM11	ADAM metallopeptidase domain 11 (ADAM11), mRNA [NM_239]	3.27086	2.10543e-06	3.20657e-08
A_24_P655646		mRNA; cDNA DKFZp434C2331 (from clone DKFZp434C2331). [AL137495]	3.2658	1.98257e-06	1.0012e-08
A_24_P921857			3.25679	0.000745282	0.000106951
A_23_P50674	IZUMO4	chromosome 19 open reading frame 36 (C19orf36), transcript variant 1, mRNA [NM_131735]	3.23975	2.33887e-06	4.35412e-08
A_23_P387624		Sequence 1963 from Patent EP138459. [AX748438]	3.23855	4.1535e-05	2.69063e-06
A_23_P402778	TRIM4	tripartite motif-containing 4 (TRIM4), mRNA [NM_1387]	3.23768	4.6224e-05	3.09675e-06
A_24_P715644		, clone IMAGE:517152, mRNA. [BC35363]	3.23744	0.000632136	8.66989e-05
A_32_P159083	LOC474358	cDNA clone IMAGE:574482. [BC4279]	3.23119	8.84313e-06	3.4776e-07
A_24_P221497	CT47B1	cancer/testis antigen family 147, member B1 (CT47B1), mRNA [NM_1145718]	3.23017	5.31066e-06	1.71174e-07
A_24_P375482	TNFAIP8L3	tumor necrosis factor, alpha-induced protein 8-like 3 (TNFAIP8L3), mRNA [NM_27381]	3.22679	3.21617e-06	7.61524e-08
A_23_P152462	STX1B	syntaxin 1B (STX1B), mRNA [NM_52874]	3.22345	2.61832e-06	5.45689e-08
A_32_P41551	LOC285957	cDNA FLJ427 fis, clone TESTI22946. [AK97526]	3.22157	0.000565779	7.51608e-05
A_24_P84217		cDNA FLJ4133 fis, clone TESTI212231 [Source:UniProtKB/TrEMBL;Acc:Q8N817] [ENST447682]	3.21971	2.50433e-05	1.3962e-06
A_32_P30187			3.21495	0.000469549	5.92007e-05
A_24_P887805			3.21072	0.000240365	2.52924e-05
A_23_P373541	DSPP	dentin sialophosphoprotein (DSPP), mRNA [NM_1428]	3.20663	2.90996e-05	1.69316e-06
A_24_P32692	TRPM6	transient receptor potential cation channel, subfamily M, member 6 (TRPM6), mRNA [NM_17662]	3.20552	2.06587e-06	2.98622e-08
A_23_P415021	METTL7A	methyltransferase like 7A (METTL7A), mRNA [NM_1433]	3.19777	0.000113579	9.81206e-06
A_24_P60217	SLC23A3	cDNA FLJ31168 fis, clone KIDNE1152, moderately similar to Mus musculus yolk sac permease-like molecule 1 (YSPL-1) mRNA. [AK5573]	3.19741	0.000271202	2.93886e-05
A_32_P196233			3.19715	0.000615525	8.37915e-05
A_32_P150263		XKR4_MOUSE (Q5GH67) XK-related protein 4, partial (3%) [THC2654127]	3.18766	0.000144274	1.32794e-05
A_23_P207881			3.18747	2.13833e-06	3.37716e-08
A_23_P85082	RHOXF1	Rhox homeobox family, member 1 (RHOXF1), mRNA [NM_139282]	3.18491	1.2989e-05	5.82865e-07
A_24_P124349	PDGFD	platelet derived growth factor D (PDGFD), transcript variant 1, mRNA [NM_2528]	3.18453	0.00070196	9.89915e-05
A_24_P85391	VASH2	vasohibin 2, mRNA (cDNA clone MGC:39884 IMAGE:5164251), complete cds. [BC28194]	3.18269	8.8058e-05	7.06125e-06
A_24_P473582			3.16971	1.98257e-06	1.26027e-08
A_23_P128967	ALDH6A1	aldehyde dehydrogenase 6 family, member A1 (ALDH6A1), nuclear gene encoding mitochondrial protein, mRNA [NM_5589]	3.16947	0.000168942	1.6301e-05
A_24_P367965	HK1	hexokinase 1 (HK1), nuclear gene encoding mitochondrial protein, transcript variant 3, mRNA [NM_33497]	3.16634	1.44489e-05	6.6631e-07
A_24_P186079		cDNA FLJ395 fis, clone NT2RI224496. [AK96324]	3.16481	7.15021e-06	2.56651e-07
A_24_P558135		tx28f5.x1 NCI_CGAP_Lu24 cDNA clone IMAGE:227913 3', mRNA sequence [AI81879]	3.16322	2.38986e-05	1.31145e-06
A_24_P927840		clone DNA147275 GWSI6489 (UNQ6489) mRNA, complete cds. [AY358242]	3.16015	2.0469e-06	2.7994e-08
A_23_P35494	LRRC18	clone DNA193663 VKGE9338 (UNQ9338) mRNA, complete cds. [AY358137]	3.15811	9.75622e-05	8.07459e-06
A_24_P371184	ANKRD53	ankyrin repeat domain 53 (ANKRD53), transcript variant 2, mRNA [NM_24933]	3.15675	0.000388746	4.63737e-05
A_24_P323754	LOC113151	clone 23636 mRNA sequence. [AF52121]	3.15516	5.32918e-06	1.72223e-07
A_23_P379054	CLDN19	claudin 19 (CLDN19), transcript variant 1, mRNA [NM_14896]	3.15162	1.70607e-06	1.7124e-09
A_23_P416581	GNAZ	guanine nucleotide binding protein (G protein), alpha z polypeptide (GNAZ), mRNA [NM_273]	3.14994	0.000735001	0.000105046
A_23_P155931	MEPE	matrix extracellular phosphoglycoprotein (MEPE), mRNA [NM_223]	3.14249	8.06425e-05	6.33279e-06
A_24_P405631	FEZF2	FEZ family zinc finger 2 (FEZF2), mRNA [NM_188]	3.14155	0.000442138	5.4658e-05
A_24_P685995			3.14149	8.1659e-06	3.08608e-07
A_24_P452024			3.13767	4.51647e-06	1.34138e-07
A_23_P108534			3.13716	0.000133073	1.20142e-05
A_23_P91742	MGAT3	mannosyl (beta-1,4-)-glycoprotein beta-1,4-N-acetylglucosaminyltransferase (MGAT3), transcript variant 1, mRNA [NM_249]	3.13641	3.21293e-06	7.57933e-08
A_24_P53465	CLEC4M	C-type lectin domain family 4, member M (CLEC4M), transcript variant 2, mRNA [NM_114494]	3.13147	2.0469e-06	2.79439e-08
A_32_P738061		Putative uncharacterized protein FLJ3279 [Source:UniProtKB/Swiss-Prot;Acc:Q96M66] [ENST31219]	3.12896	1.38931e-05	6.34678e-07
A_24_P878366			3.12602	0.000987261	0.000154263
A_32_P221774		BX99483 Soares_fetal_liver_spleen_1NFLS_S1 cDNA clone IMAGp998H34195, mRNA sequence [BX99483]	3.12338	0.000117265	1.02026e-05
A_23_P208085	MBP	myelin basic protein (MBP), transcript variant 7, mRNA [NM_12511]	3.1231	1.03451e-05	4.33006e-07
A_23_P21002	ADCY1	adenylate cyclase 1 (brain) (ADCY1), mRNA [NM_21116]	3.12267	8.8117e-06	3.44978e-07
A_24_P914908			3.12105	2.05896e-05	1.07324e-06
A_23_P337327	CCDC57	mRNA; cDNA DKFZp434C219 (from clone DKFZp434C219); partial cds. [AL13753]	3.11578	4.52496e-05	3.01605e-06
A_23_P399897	KY	kyphoscoliosis peptidase (KY), mRNA [NM_178554]	3.11072	4.60548e-06	1.39085e-07
A_24_P461547			3.1088	2.92311e-05	1.70223e-06
A_23_P431139	CTRB1	chymotrypsinogen B1 (CTRB1), mRNA [NM_196]	3.10799	9.52389e-05	7.79887e-06
A_32_P68381		BX15638 Soares_testis_NHT cDNA clone IMAGp998I154499, mRNA sequence [BX15638]	3.10587	4.69823e-05	3.16013e-06
A_23_P47904	CCDC65	coiled-coil domain containing 65 (CCDC65), mRNA [NM_33124]	3.10319	0.00019903	2.00081e-05
A_24_P273303			3.10118	5.79017e-06	1.93461e-07
A_32_P142521			3.0942	0.00019049	1.89364e-05
A_23_P132197	LOC1293142	PREDICTED: similar to hCG2419 (LOC1293142), mRNA [XM_2345473]	3.09045	7.91653e-07	3.46768e-10
A_23_P107132	RCVRN	recoverin (RCVRN), mRNA [NM_293]	3.08937	0.000211955	2.16015e-05
A_24_P340116	FAM3A	family with sequence similarity 3, member A (FAM3A), transcript variant 1, mRNA [NM_2186]	3.07778	1.98257e-06	1.79455e-08
A_24_P634867	C1orf173	chromosome 1 open reading frame 173 (C1orf173), mRNA [NM_12912]	3.07755	0.000778281	0.000113258
A_24_P359291	B4GALNT1	beta-1,4-N-acetyl-galactosaminyl transferase 1 (B4GALNT1), mRNA [NM_1478]	3.07603	0.000139339	1.27325e-05
A_24_P336596	SMCP	sperm mitochondria-associated cysteine-rich protein (SMCP), nuclear gene encoding mitochondrial protein, mRNA [NM_3663]	3.07259	3.44514e-06	8.57563e-08
A_23_P5064	CADM4	cell adhesion molecule 4 (CADM4), mRNA [NM_145296]	3.07048	3.21293e-06	7.58153e-08
A_23_P125972	PRDM16	PR domain containing 16 (PRDM16), transcript variant 2, mRNA [NM_199454]	3.0696	1.00837e-05	4.17405e-07
A_24_P495367	GRXCR1	glutaredoxin, cysteine rich 1 (GRXCR1), mRNA [NM_18476]	3.06892	0.000462761	5.81196e-05
A_23_P150547	PGA3	pepsinogen 3, group I (pepsinogen A) (PGA3), mRNA [NM_17987]	3.06889	7.33472e-06	2.65951e-07
A_24_P861869			3.06469	0.000236649	2.47574e-05
A_23_P87007	HTR3B	5-hydroxytryptamine (serotonin) receptor 3B (HTR3B), mRNA [NM_628]	3.06397	1.25987e-05	5.5732e-07
A_23_P68846	MYO18B	myosin XVIIIB (MYO18B), mRNA [NM_3268]	3.06311	1.98257e-06	1.08951e-08
A_23_P100872	HOXB3	homeobox B3 (HOXB3), mRNA [NM_2146]	3.05976	3.70149e-05	2.31495e-06
A_24_P299271	AAK1	AP2 associated kinase 1 (AAK1), mRNA [NM_14911]	3.05798	0.000267378	2.88375e-05
A_23_P65857	TMCO5A	transmembrane and coiled-coil domains 5A (TMCO5A), mRNA [NM_152453]	3.05771	6.60448e-05	4.8859e-06
A_23_P89270	SERPINF2	serpin peptidase inhibitor, clade F (alpha-2 antiplasmin, pigment epithelium derived factor), member 2 (SERPINF2), transcript variant 1, mRNA [NM_934]	3.05654	0.000596456	8.01843e-05
A_23_P136571	C1orf14	chromosome 1 open reading frame 14 (C1orf14), mRNA [NM_3933]	3.05333	3.89794e-06	1.05848e-07
A_24_P167059			3.04906	7.60329e-07	2.03529e-10
A_23_P255457	CXorf51	chromosome X open reading frame 51 (CXorf51), mRNA [NM_114464]	3.04821	0.000380532	4.51032e-05
A_32_P394491	LOC645591	cDNA clone IMAGE:3635859, partial cds. [BC1395]	3.04724	4.01755e-05	2.5791e-06
A_23_P346670	GPRC5C	cDNA FLJ2242 fis, clone COLF6369. [AK249]	3.04345	0.000530814	6.91985e-05
A_23_P113738		CES hBr3 mRNA for brain carboxylesterase hBr3, complete cds. [AB2528]	3.03575	0.000119693	1.05062e-05
A_23_P95213	SFTPC	surfactant protein C (SFTPC), transcript variant 1, mRNA [NM_318]	3.02505	1.77826e-05	8.78462e-07
A_24_P53976	GLUL	glutamate-ammonia ligase (glutamine synthetase) (GLUL), transcript variant 1, mRNA [NM_265]	3.02366	0.0002302	2.39168e-05
A_24_P317827	TMEM8B	transmembrane protein 8B (TMEM8B), transcript variant 1, mRNA [NM_14259]	3.02312	0.000481282	6.10314e-05
A_23_P126349	BARHL2	BarH-like homeobox 2 (BARHL2), mRNA [NM_263]	3.0213	0.000337625	3.87144e-05
A_24_P934497			3.01763	2.20001e-05	1.17175e-06
A_24_P151213	LPPR2	lipid phosphate phosphatase-related protein type 2 (LPPR2), transcript variant 1, mRNA [NM_22737]	3.01671	5.51968e-05	3.89801e-06
A_24_P102456		, clone IMAGE:5221276, mRNA, partial cds. [BC28232]	3.0143	0.000805165	0.000118189
A_32_P30489		BX118699 Soares adult brain N2b5HB55Y cDNA clone IMAGp998K21329, mRNA sequence [BX118699]	3.0122	4.00595e-05	2.56873e-06
A_24_P556503			3.00872	1.98257e-06	1.42491e-08
A_23_P157569	ADHFE1	alcohol dehydrogenase, iron containing, 1 (ADHFE1), nuclear gene encoding mitochondrial protein, mRNA [NM_14465]	3.00732	0.000319118	3.60331e-05
A_24_P705980		GB	3.00688	6.32414e-05	4.63388e-06
A_24_P178300	PRR21	proline rich 21 (PRR21), mRNA [NM_18835]	3.006	0.000924258	0.000141901
A_24_P715434			2.99328	0.000238095	2.49608e-05
A_24_P462853	NCRNA22	non-protein coding RNA 22 (NCRNA22), non-coding RNA [NR_26795]	2.98718	1.98257e-06	1.66652e-08
A_24_P118801		cDNA: FLJ23429 fis, clone HRC1578. [AK2782]	2.985	1.97773e-05	1.01791e-06
A_23_P80867	VWA5B2	von Willebrand factor A domain containing 5B2 (VWA5B2), mRNA [NM_138345]	2.98479	7.28852e-05	5.55538e-06
A_24_P935951	CASZ1	castor zinc finger 1 (CASZ1), transcript variant 1, mRNA [NM_179843]	2.98214	6.42859e-06	2.23553e-07
A_23_P386973	TFAP2D	transcription factor AP-2 delta (activating enhancer binding protein 2 delta) (TFAP2D), mRNA [NM_172238]	2.98098	1.74046e-05	8.53863e-07
A_24_P6764	C2orf48	chromosome 2 open reading frame 48 (C2orf48), mRNA [NM_182626]	2.97922	2.57034e-05	1.44864e-06
A_24_P557274		cDNA clone IMAGE:4813782. [BC44599]	2.97512	0.000575181	7.66662e-05
A_32_P14692	POM121L1P	POM121 membrane glycoprotein-like 1 (rat) pseudogene (POM121L1P), non-coding RNA [NR_24591]	2.96794	0.000466248	5.8671e-05
A_24_P130621	MYH7B	myosin, heavy chain 7B, cardiac muscle, beta (MYH7B), mRNA [NM_2884]	2.96551	2.9844e-05	1.75173e-06
AT_nC_3		Unknown	2.96019	1.95077e-06	7.12083e-09
A_24_P733016	LOC1286952	PREDICTED: hypothetical protein LOC1286952 (LOC1286952), mRNA [XM_2344211]	2.95932	4.92639e-06	1.52434e-07
A_23_P93704	C7orf61	chromosome 7 open reading frame 61 (C7orf61), mRNA [NM_14323]	2.95661	0.000219043	2.25584e-05
A_32_P217401	BTBD9	BTB (POZ) domain containing 9 (BTBD9), transcript variant 1, mRNA [NM_52893]	2.95373	1.14149e-05	4.91675e-07
A_32_P97862	C1orf223	chromosome 1 open reading frame 223 (C1orf223), mRNA [NM_1145474]	2.95312	6.65587e-05	4.94139e-06
A_23_P322632	NCRNA277	transmembrane protein 84 (TMEM84), non-coding RNA [NR_26949]	2.93972	1.48133e-05	6.90323e-07
A_24_P920157			2.93923	0.000143513	1.31803e-05
A_23_P143316	PRND	prion protein 2 (dublet) (PRND), mRNA [NM_1249]	2.93709	0.000878915	0.000132327
A_32_P107125		CN167_HUMAN (Q9P1J3) Protein C14orf167, partial (18%) [THC2761218]	2.9305	4.80067e-05	3.26742e-06
A_23_P92536	CNGA1	cyclic nucleotide gated channel alpha 1 (CNGA1), transcript variant 2, mRNA [NM_87]	2.92738	9.84168e-05	8.16448e-06
A_23_P346311	BAX	BCL2-associated X protein (BAX), transcript variant sigma, mRNA [NM_138764]	2.9236	0.00077006	0.000111612
A_23_P86540	ARMC3	armadillo repeat containing 3 (ARMC3), mRNA [NM_17381]	2.92247	0.000287746	3.16855e-05
A_23_P23194	PINK1	PTEN induced putative kinase 1 (PINK1), nuclear gene encoding mitochondrial protein, mRNA [NM_3249]	2.91952	0.000345546	3.98581e-05
A_24_P294765		cDNA FLJ2413 fis, clone KAT217. [AK42]	2.91853	6.42859e-06	2.23473e-07
A_24_P934063		AA861995 oi45h1.s1 NCI_CGAP_HN3 cDNA clone IMAGE:1485649 3' similar to contains TAR1.t2 TAR1 repetitive element ;, mRNA sequence [AA861995]	2.9185	0.000275111	2.99326e-05
A_23_P112916	ADAMTS17	ADAM metallopeptidase with thrombospondin type 1 motif, 17 (ADAMTS17), mRNA [NM_13957]	2.91807	0.000144815	1.33351e-05
A_24_P128337		PRO593 mRNA, complete cds. [AF11185]	2.9178	5.15326e-06	1.64133e-07
A_23_P102706	SNPH	syntaphilin (SNPH), mRNA [NM_14723]	2.91522	6.33422e-06	2.19203e-07
A_32_P84009	CMTM4	CKLF-like MARVEL transmembrane domain containing 4 (CMTM4), transcript variant 2, mRNA [NM_181521]	2.90376	0.000414999	5.03941e-05
A_32_P43717	FAM189A2	family with sequence similarity 189, member A2 (FAM189A2), transcript variant 1, mRNA [NM_4816]	2.90007	0.000500556	6.41698e-05
A_24_P675778		cDNA FLJ31114 fis, clone IMR322379. [AK55676]	2.89771	0.000189809	1.8864e-05
A_24_P927569		AW294929 UI-H-BI2-ahr-f-4--UI.s1 NCI_CGAP_Sub4 cDNA clone IMAGE:272773 3', mRNA sequence [AW294929]	2.89493	2.96736e-06	6.60008e-08
A_32_P69956		full-length cDNA clone CSDF3YF21 of Fetal brain of (human). [CR621698]	2.89386	0.000285493	3.13192e-05
A_24_P61537	CKB	creatine kinase, brain (CKB), mRNA [NM_1823]	2.89341	9.71162e-05	8.02586e-06
A_24_P401113	C12orf64	PREDICTED: chromosome 12 open reading frame 64 (C12orf64), mRNA [XM_234323]	2.89157	7.73075e-06	2.85113e-07
A_24_P85009	FGF13	fibroblast growth factor 13 (FGF13), transcript variant 4, mRNA [NM_1139498]	2.89146	0.000591734	7.94229e-05
A_24_P718354		cDNA: FLJ21821 fis, clone HEP1311, highly similar to HSU1842 Human ras-related small GTP binding protein Rab5 (rab5) mRNA. [AK25474]	2.89061	9.92476e-06	4.08168e-07
A_32_P208599		primary neuroblastoma cDNA, clone:Nbla1687, full insert sequence. [AB74268]	2.8887	4.14644e-06	1.16443e-07
A_23_P23702		cDNA FLJ1331 fis, clone OVARC11453. [AK23372]	2.88327	0.000119022	1.04212e-05
AT_nB_3		Unknown	2.88269	1.98257e-06	9.39281e-09
A_24_P196568		cDNA FLJ44726 fis, clone BRACE324444. [AK128751]	2.88016	9.1667e-06	3.645e-07
A_24_P117845	WNK2	WNK lysine deficient protein kinase 2 (WNK2), mRNA [NM_6648]	2.87596	0.000156254	1.46813e-05
A_24_P669329		BX1851 Soares_testis_NHT cDNA clone IMAGp998D94156, mRNA sequence [BX1851]	2.86997	0.000286601	3.15036e-05
A_32_P80413	LPPR5	lipid phosphate phosphatase-related protein type 5 (LPPR5), transcript variant 2, mRNA [NM_11861]	2.8681	1.48292e-05	6.91428e-07
A_24_P928086		GB	2.86726	9.72213e-05	8.04165e-06
A_24_P911288	HPX-2	H.sapiens HPX-2 mRNA. [X74861]	2.86698	0.000317643	3.58434e-05
A_24_P892790		EST from clone 25176, 5' end. [AL35965]	2.86483	3.14328e-06	7.25142e-08
A_24_P833191		ALU1_HUMAN (P39188) Alu subfamily J sequence contamination warning entry, partial (14%) [THC2548773]	2.86294	0.000386353	4.60412e-05
A_24_P929867			2.86191	0.000298327	3.317e-05
A_23_P405161	C7orf33	chromosome 7 open reading frame 33 (C7orf33), mRNA [NM_14534]	2.86153	3.09828e-05	1.84012e-06
A_23_P252882	CSN3	casein kappa (CSN3), mRNA [NM_5212]	2.86146	2.04616e-05	1.06358e-06
A_23_P73297	MAGI1	membrane associated guanylate kinase, WW and PDZ domain containing 1 (MAGI1), transcript variant 2, mRNA [NM_4742]	2.86118	0.000624943	8.54691e-05
A_23_P153878	FGF22	fibroblast growth factor 22 (FGF22), mRNA [NM_2637]	2.85678	0.000261808	2.81109e-05
A_23_P7961	PGC	progastricsin (pepsinogen C) (PGC), transcript variant 1, mRNA [NM_263]	2.84989	0.000252115	2.67803e-05
A_24_P221858	PIWIL3	piwi-like 3 (Drosophila) (PIWIL3), mRNA [NM_18496]	2.84891	0.000895746	0.00013578
A_32_P38500			2.84768	8.52149e-05	6.7831e-06
A_32_P108066	SLC12A3	solute carrier family 12 (sodium/chloride transporters), member 3 (SLC12A3), transcript variant 1, mRNA [NM_339]	2.84759	3.55481e-06	9.03127e-08
A_24_P494194		cDNA FLJ1359 fis, clone PLACE1518. [AK23571]	2.84698	7.40187e-06	2.69467e-07
A_23_P102988	TXNRD2	thioredoxin reductase 2 (TXNRD2), nuclear gene encoding mitochondrial protein, mRNA [NM_644]	2.84637	0.000172339	1.67461e-05
A_32_P37235		DKFZp313I522_r1 313 (synonym: hlcc2) cDNA clone DKFZp313I522 5', mRNA sequence [AL59881]	2.83108	5.66445e-06	1.87607e-07
A_23_P349343	ALS2CR12	amyotrophic lateral sclerosis 2 (juvenile) chromosome region, candidate 12 (ALS2CR12), transcript variant 1, mRNA [NM_139163]	2.83063	2.1212e-05	1.11783e-06
A_23_P95029	SNTB1	syntrophin, beta 1 (dystrophin-associated protein A1, 59kDa, basic component 1) (SNTB1), mRNA [NM_2121]	2.82761	0.000367209	4.30181e-05
A_32_P230523	FAM71D	family with sequence similarity 71, member D (FAM71D), mRNA [NM_173526]	2.82679	8.39004e-06	3.21271e-07
A_24_P919750		, clone IMAGE:3935553, mRNA, partial cds. [BC13933]	2.82281	4.14901e-05	2.68065e-06
A_23_P60166	DEPDC6	DEP domain containing 6 (DEPDC6), mRNA [NM_22783]	2.82043	0.000494528	6.31322e-05
A_24_P224342	TTBK2	tau tubulin kinase 2 (TTBK2), mRNA [NM_1735]	2.81992	1.28696e-05	5.72538e-07
A_23_P138089	MPZ	myelin protein zero (MPZ), mRNA [NM_53]	2.81696	3.88316e-05	2.46826e-06
A_24_P692600			2.81414	1.98257e-06	1.2559e-08
A_23_P353567	CBX2	chromobox homolog 2 (Pc class homolog, Drosophila) (CBX2), transcript variant 2, mRNA [NM_32647]	2.81382	5.60757e-06	1.84939e-07
A_23_P92517	TTC29	tetratricopeptide repeat domain 29 (TTC29), mRNA [NM_31956]	2.81218	0.000624568	8.54026e-05
A_24_P542673		6372526F1 NIH_MGC_119 cDNA clone IMAGE:5164375 5', mRNA sequence [BI825566]	2.81187	2.30819e-05	1.25315e-06
A_23_P129291	TGM5	transglutaminase 5 (TGM5), transcript variant 1, mRNA [NM_21631]	2.80947	2.4765e-05	1.37767e-06
A_23_P111662	ABCB5	ATP-binding cassette, sub-family B (MDR/TAP), member 5 (ABCB5), transcript variant 2, mRNA [NM_178559]	2.80935	0.000391266	4.67885e-05
A_23_P108143	GAMT	guanidinoacetate N-methyltransferase (GAMT), transcript variant 1, mRNA [NM_156]	2.80821	0.00024662	2.60659e-05
A_23_P396818	GAS2L2	growth arrest-specific 2 like 2 (GAS2L2), mRNA [NM_139285]	2.80279	1.42452e-05	6.53103e-07
A_23_P211619	SCUBE1	signal peptide, CUB domain, EGF-like 1 (SCUBE1), mRNA [NM_1735]	2.79844	3.76785e-05	2.37006e-06
A_24_P168994	TBC1D26	TBC1 domain family, member 26 (TBC1D26), mRNA [NM_178571]	2.79824	1.07329e-05	4.54201e-07
A_24_P97995		cDNA FLJ32293 fis, clone PROST21739. [AK56855]	2.79623	0.000217061	2.22803e-05
A_23_P159709	FOXP3	forkhead box P3 (FOXP3), transcript variant 1, mRNA [NM_149]	2.79418	0.000491708	6.26525e-05
A_32_P177955	LOC441461	hypothetical gene supported by BC3123, mRNA (cDNA clone IMAGE:4815474). [BC3123]	2.79314	9.94711e-05	8.28583e-06
A_23_P301504	DCAF12L1	DDB1 and CUL4 associated factor 12-like 1 (DCAF12L1), mRNA [NM_17847]	2.78985	0.000556645	7.35547e-05
A_23_P124343		RIG-like 14-1 mRNA, complete cds. [AF3427]	2.78792	7.75749e-05	6.02582e-06
A_24_P14485	RBM38	RNA binding motif protein 38 (RBM38), transcript variant 1, mRNA [NM_17495]	2.78591	6.67057e-05	4.95914e-06
A_23_P49725	HSPB9	heat shock protein, alpha-crystallin-related, B9 (HSPB9), mRNA [NM_33194]	2.78391	0.000189037	1.87735e-05
A_24_P279718	CLIP3	CAP-GLY domain containing linker protein 3 (CLIP3), mRNA [NM_15526]	2.77742	6.21468e-05	4.51889e-06
A_23_P327777	GATS	GATS, stromal antigen 3 opposite strand (GATS), transcript variant 1, mRNA [NM_178831]	2.77537	0.00010437	8.81331e-06
A_23_P127426	TM7SF2	transmembrane 7 superfamily member 2 (TM7SF2), mRNA [NM_3273]	2.77351	0.000368857	4.3283e-05
A_23_P45976	RAP1GAP	RAP1 GTPase activating protein (RAP1GAP), transcript variant 3, mRNA [NM_2885]	2.77271	5.39857e-05	3.78621e-06
AT_D_M		Unknown	2.76699	1.82351e-06	4.93693e-09
A_24_P25278		cDNA FLJ37932 fis, clone CTONG24941. [AK95251]	2.76699	2.94338e-05	1.71691e-06
A_24_P110331	MYADML2	myeloid-associated differentiation marker-like 2 (MYADML2), mRNA [NM_1145113]	2.76666	0.000212368	2.16486e-05
A_24_P500752	FLJ35946	cDNA FLJ35946 fis, clone TESTI211928. [AK93265]	2.75955	8.41389e-06	3.23099e-07
A_24_P911621		gm139 mRNA, partial cds. [AF387615]	2.75912	2.10551e-05	1.10571e-06
A_24_P933794		VLGN1945 [Source:UniProtKB/TrEMBL;Acc:Q6UWG] [ENST366413]	2.75823	4.08078e-05	2.62962e-06
A_24_P15610			2.75496	0.000656095	9.09589e-05
A_32_P10886	C6orf52	chromosome 6 open reading frame 52 (C6orf52), transcript variant 1, mRNA [NM_11452]	2.75362	0.000108214	9.2669e-06
A_23_P82370	HOXA6	homeobox A6 (HOXA6), mRNA [NM_2414]	2.75277	0.000119532	1.04892e-05
A_23_P50928	C1QL2	complement component 1, q subcomponent-like 2 (C1QL2), mRNA [NM_182528]	2.74846	0.000221546	2.29016e-05
A_24_P935852			2.74632	6.27421e-05	4.58813e-06
A_23_P29866		cDNA clone IMAGE:394639. [BC6419]	2.74476	3.55612e-05	2.19548e-06
A_23_P156355	TMEM161B	transmembrane protein 161B (TMEM161B), mRNA [NM_153354]	2.74451	0.000287902	3.17166e-05
A_32_P141033			2.74176	1.67543e-05	8.08094e-07
A_23_P166306	CBS	cystathionine-beta-synthase (CBS), mRNA [NM_71]	2.74082	0.000168622	1.62578e-05
A_24_P927027			2.73896	6.45156e-06	2.2498e-07
A_32_P114535			2.73878	2.21387e-05	1.18789e-06
A_23_P61911		GB	2.7348	6.51152e-05	4.80128e-06
A_24_P179336	FTSJD2	cDNA FLJ2341 fis, clone HEP13116, highly similar to D43949 Human mRNA for KIAA82 gene. [AK348]	2.73369	2.2812e-05	1.23406e-06
A_24_P911017	NCOR1	mRNA for nuclear receptor co-repressor isoform 1, partial cds. [AB2845]	2.7329	1.71997e-05	8.4021e-07
A_32_P392636	LOC541467	hypothetical LOC541467, mRNA (cDNA clone IMAGE:5263822), partial cds. [BC36693]	2.7318	0.000202407	2.04264e-05
A_23_P104741	KIRREL3	kin of IRRE like 3 (Drosophila) (KIRREL3), transcript variant 1, mRNA [NM_32531]	2.72791	0.000275172	2.9946e-05
A_23_P93940	PGAM2	phosphoglycerate mutase 2 (muscle) (PGAM2), mRNA [NM_29]	2.72171	0.000530147	6.90985e-05
A_23_P84000	CACNG2	calcium channel, voltage-dependent, gamma subunit 2 (CACNG2), mRNA [NM_678]	2.72123	0.000130432	1.1725e-05
A_24_P640261	LOC129443	PREDICTED: hypothetical protein LOC129443 (LOC129443), mRNA [XM_2347734]	2.71781	0.000139988	1.2802e-05
A_23_P73632	NRB1	nuclear receptor subfamily , group B, member 1 (NRB1), mRNA [NM_475]	2.71589	2.11669e-05	1.11414e-06
A_32_P208328			2.71535	0.0001585	1.49849e-05
A_24_P466404			2.71511	0.000155422	1.45918e-05
A_23_P144417	TMPRSS11D	transmembrane protease, serine 11D (TMPRSS11D), mRNA [NM_4262]	2.715	0.000207764	2.10732e-05
A_23_P422018	SPRR4	small proline-rich protein 4 (SPRR4), mRNA [NM_1738]	2.71277	8.45371e-05	6.71474e-06
A_24_P784816		mutant dystrophin mRNA, partial cds. [AF181286]	2.71011	9.09251e-06	3.60886e-07
A_23_P211522	SYNGR1	synaptogyrin 1 (SYNGR1), transcript variant 1c, mRNA [NM_145738]	2.70908	3.03592e-05	1.78936e-06
A_24_P50091	C15orf51	chromosome 15 open reading frame 51 (C15orf51), non-coding RNA [NR_326]	2.70872	3.56356e-06	9.06217e-08
A_23_P395194		cDNA FLJ1431 fis, clone PLACE3271. [AK24372]	2.70858	0.000255266	2.71833e-05
A_24_P811397			2.70131	2.23096e-05	1.19874e-06
A_23_P43455	PNPLA7	patatin-like phospholipase domain containing 7 (PNPLA7), transcript variant 2, mRNA [NM_152286]	2.69989	0.000687817	9.64614e-05
A_24_P585676	HR44	H.sapiens mRNA for Hr44 protein. [X9113]	2.69606	0.000122451	1.08198e-05
A_23_P31443	ERVWE1	endogenous retroviral family W, env(C7), member 1 (ERVWE1), transcript variant 1, mRNA [NM_1459]	2.69564	2.25171e-06	3.883e-08
A_23_P150974	HOXC4	homeobox C4 (HOXC4), transcript variant 1, mRNA [NM_1462]	2.69396	0.000281849	3.0851e-05
A_32_P69849	BEX5	brain expressed, X-linked 5 (BEX5), transcript variant 1, mRNA [NM_112978]	2.69002	0.000106765	9.08972e-06
A_24_P277657	GMPR	guanosine monophosphate reductase (GMPR), mRNA [NM_6877]	2.68826	6.36261e-05	4.66671e-06
A_24_P492865			2.68727	7.72393e-06	2.84387e-07
A_24_P911306			2.68645	4.7548e-05	3.22132e-06
A_24_P238040	USP6	ubiquitin specific peptidase 6 (Tre-2 oncogene) (USP6), mRNA [NM_455]	2.6852	1.88979e-05	9.52729e-07
A_23_P407132	KIRREL3	kin of IRRE like 3 (Drosophila) (KIRREL3), transcript variant 1, mRNA [NM_32531]	2.68403	0.000154396	1.44676e-05
A_24_P138784	MGAT5B	mannosyl (alpha-1,6-)-glycoprotein beta-1,6-N-acetyl-glucosaminyltransferase, isozyme B (MGAT5B), transcript variant 1, mRNA [NM_144677]	2.68336	7.39331e-05	5.66917e-06
A_23_P132079	C21orf62	chromosome 21 open reading frame 62 (C21orf62), transcript variant 2, mRNA [NM_19596]	2.6821	7.1644e-05	5.4249e-06
A_32_P114020		T32824 EST54797 Human Brain cDNA 3' end similar to None., mRNA sequence [T32824]	2.68113	0.000633465	8.69583e-05
A_24_P933410			2.6807	2.02985e-05	1.05264e-06
A_23_P28761	HNF4A	hepatocyte nuclear factor 4, alpha (HNF4A), transcript variant 6, mRNA [NM_134]	2.6806	0.000591498	7.93692e-05
A_23_P393645	ADAMTS13	ADAM metallopeptidase with thrombospondin type 1 motif, 13 (ADAMTS13), transcript variant 1, mRNA [NM_13925]	2.67745	0.000768154	0.00011128
A_23_P152963	C17orf59	chromosome 17 open reading frame 59 (C17orf59), mRNA [NM_17622]	2.67703	0.000123715	1.09616e-05
A_24_P917178	LOC284912	hypothetical gene supported by BC181, mRNA (cDNA clone MGC:317 IMAGE:3355513), complete cds. [BC181]	2.67571	2.23738e-06	3.82761e-08
A_23_P317548			2.67224	1.98257e-06	1.52221e-08
A_23_P81973	HSD17B8	hydroxysteroid (17-beta) dehydrogenase 8 (HSD17B8), mRNA [NM_14234]	2.67221	0.000381321	4.52776e-05
A_24_P130559	CACNA1A	calcium channel, voltage-dependent, P/Q type, alpha 1A subunit (CACNA1A), transcript variant 3, mRNA [NM_1127221]	2.66797	0.000178527	1.75125e-05
A_32_P91663	MYT1L	myelin transcription factor 1-like (MYT1L), mRNA [NM_1525]	2.66759	0.000695581	9.78576e-05
A_23_P258982	PKN3	protein kinase N3 (PKN3), mRNA [NM_13355]	2.66635	0.000869653	0.000130386
A_24_P681218		MUSEFTU elongation factor Tu {Mus musculus} (exp=-1; wgp=; cg=), partial (37%) [THC2544911]	2.65907	1.7249e-06	2.30152e-09
A_24_P94101	PRO2949	PRO2949 mRNA, complete cds. [AF11997]	2.65711	0.000102551	8.62227e-06
A_24_P148235	RPS27	ribosomal protein S27 (RPS27), mRNA [NM_13]	2.65638	3.63511e-06	9.35859e-08
A_24_P61772	TBC1D27	mRNA for FLJ5 protein, partial cds. [AK24458]	2.65447	5.06913e-05	3.49102e-06
A_24_P917796		BM3991 ih9b2.y1 Human insulinoma cDNA 5', mRNA sequence [BM3991]	2.65416	9.22643e-05	7.50365e-06
A_23_P142475	RPS28	ribosomal protein S28 (RPS28), mRNA [NM_131]	2.65378	2.10786e-06	3.27131e-08
A_32_P217100			2.64954	6.01831e-05	4.35267e-06
A_23_P344884	CARNS1	ATP-grasp domain containing 1 (ATPGD1), transcript variant 1, mRNA [NM_1166222]	2.64837	0.000357553	4.15256e-05
A_23_P123362	C8orf17	MOST-1 mRNA, complete cds. [AF22264]	2.6469	1.83869e-05	9.22059e-07
A_23_P37445	RPLP1	ribosomal protein, large, P1 (RPLP1), transcript variant 1, mRNA [NM_13]	2.64658	3.47731e-05	2.12736e-06
A_32_P89269		BC8353 GLYATL1 protein {} (exp=-1; wgp=; cg=), partial (28%) [THC267311]	2.64512	8.81125e-05	7.0695e-06
A_32_P160438		full length insert cDNA clone YP8F12. [AF85874]	2.64241	3.1085e-05	1.84878e-06
A_24_P943352	DNHD1	dynein heavy chain domain 1 (DNHD1), transcript variant 1, mRNA [NM_144666]	2.64153	0.000372778	4.38792e-05
A_32_P212598			2.63694	3.18165e-06	7.38639e-08
A_24_P169896	TIMP2	cDNA FLJ32655 fis, clone TESTI125, weakly similar to M.musculus mRNA for testis-specific protein, DDC8. [AK57217]	2.63687	7.13295e-05	5.39489e-06
A_23_P32629	HS6ST3	heparan sulfate 6-O-sulfotransferase 3 (HS6ST3), mRNA [NM_153456]	2.63682	7.86778e-05	6.14212e-06
A_23_P55961	TULP2	tubby like protein 2 (TULP2), mRNA [NM_3323]	2.63498	7.89573e-05	6.17163e-06
A_24_P393711	ABL1	c-abl oncogene 1, receptor tyrosine kinase (ABL1), transcript variant a, mRNA [NM_5157]	2.63446	6.28292e-06	2.16018e-07
A_23_P86064	HHIPL2	HHIP-like 2 (HHIPL2), mRNA [NM_24746]	2.63311	0.000258139	2.75647e-05
A_24_P693768		BQ36772 RC4-GN139-1511-22-b5 GN139 cDNA, mRNA sequence [BQ36772]	2.62909	4.3593e-06	1.25943e-07
A_23_P345564	OPRL1	opiate receptor-like 1 (OPRL1), transcript variant 1, mRNA [NM_182647]	2.62886	0.000507689	6.53364e-05
A_24_P239234	AMPH	amphiphysin I variant NC1 (AMPH) mRNA, partial cds; alternatively spliced. [AF49896]	2.62776	2.28863e-05	1.23919e-06
A_23_P136085		mRNA for SYNTAXIN1B, complete cds. [D37933]	2.62754	8.93311e-06	3.52547e-07
A_32_P805074	LOC113151	clone 23636 mRNA sequence. [AF52121]	2.62745	3.41733e-05	2.0815e-06
A_23_P131534	GPR45	G protein-coupled receptor 45 (GPR45), mRNA [NM_7227]	2.62719	7.83976e-06	2.90178e-07
A_32_P61998		kdef16 Soares_NFL_T_GBC_S1 cDNA clone IMAGE:185558, mRNA sequence [AW874698]	2.62534	0.000496715	6.34961e-05
A_32_P110655	LOC1129515	clone IMAGE:139391 hypothetical protein mRNA, complete cds. [AY7328]	2.62408	5.50435e-05	3.87648e-06
A_24_P340284		fibroblast growth factor 22 [Source:HGNC Symbol;Acc:3679] [ENST166133]	2.62282	4.08676e-06	1.13205e-07
A_23_P370544	ANKAR	ankyrin and armadillo repeat containing (ANKAR), mRNA [NM_14478]	2.61863	0.000151051	1.40639e-05
A_23_P126363	ADAM3	ADAM metallopeptidase domain 3 (ADAM3), mRNA [NM_21794]	2.61852	2.9553e-05	1.7253e-06
A_24_P866323		AI97346 wq91a1.x1 NCI_CGAP_GC6 cDNA clone IMAGE:2479386 3', mRNA sequence [AI97346]	2.61756	1.8619e-05	9.35638e-07
A_32_P88252			2.61678	1.69043e-05	8.16973e-07
A_23_P30582	SLC9A3	solute carrier family 9 (sodium/hydrogen exchanger), member 3 (SLC9A3), mRNA [NM_4174]	2.61522	0.000990412	0.000154974
A_23_P141600	C17orf99	chromosome 17 open reading frame 99 (C17orf99), mRNA [NM_116375]	2.61501	1.82351e-06	5.13922e-09
A_24_P158285	CYLC2	cylicin, basic protein of sperm head cytoskeleton 2 (CYLC2), mRNA [NM_134]	2.61459	4.14535e-05	2.67627e-06
A_24_P927756	KRT77	keratin 77 (KRT77), mRNA [NM_17578]	2.612	5.81125e-05	4.16473e-06
A_23_P131050	ACSBG2	acyl-CoA synthetase bubblegum family member 2 (ACSBG2), mRNA [NM_3924]	2.60479	3.12316e-05	1.86054e-06
A_23_P167182	LRAT	lecithin retinol acyltransferase (phosphatidylcholine--retinol O-acyltransferase) (LRAT), mRNA [NM_4744]	2.60383	5.31182e-05	3.71115e-06
A_24_P333191		clone HQ514 PRO514 mRNA, complete cds. [AF9933]	2.60344	0.000789404	0.000115242
A_32_P79492		full-length cDNA clone CSDI36YA1 of Placenta Cot 25-normalized of (human). [CR59598]	2.60121	0.000270232	2.92308e-05
A_24_P923832	ADAMTS13	ADAM metallopeptidase with thrombospondin type 1 motif, 13 (ADAMTS13), transcript variant 2, mRNA [NM_13927]	2.59622	0.000840453	0.000125006
A_23_P413157	CXorf58	chromosome X open reading frame 58 (CXorf58), transcript variant 1, mRNA [NM_152761]	2.5962	7.61077e-06	2.79109e-07
A_23_P105453	KRT73	keratin 73 (KRT73), mRNA [NM_17568]	2.59589	0.000234159	2.44342e-05
A_32_P89415			2.59457	0.000103025	8.67212e-06
A_24_P239515		cDNA clone IMAGE:4818334. [BC45731]	2.59389	1.11067e-05	4.73536e-07
A_24_P869832		AW81766 xb7d3.x1 Soares_NFL_T_GBC_S1 cDNA clone IMAGE:2581637 3' similar to TR:O75996 O75996 DJ757P12.1 ;, mRNA sequence [AW81766]	2.59195	0.000106454	9.04628e-06
A_23_P133904	MCCD1	mitochondrial coiled-coil domain 1 (MCCD1), nuclear gene encoding mitochondrial protein, mRNA [NM_1117]	2.59194	6.25096e-05	4.56352e-06
A_32_P725970		cDNA FLJ31493 fis, clone NT2NE2449. [AK5655]	2.58917	4.53966e-05	3.03248e-06
A_32_P121923			2.58465	1.61921e-05	7.72299e-07
A_23_P150549	PGA3	pepsinogen 3, group I (pepsinogen A) (PGA3), mRNA [NM_17987]	2.57957	0.000238597	2.50192e-05
A_23_P105088	ASCL2	achaete-scute complex homolog 2 (Drosophila) (ASCL2), mRNA [NM_517]	2.57956	2.56879e-06	5.22166e-08
A_32_P134974	SPTB	spectrin, beta, erythrocytic (SPTB), transcript variant 1, mRNA [NM_124858]	2.57768	8.1698e-06	3.09864e-07
A_32_P35692			2.57652	2.20001e-05	1.17247e-06
A_24_P911112		cDNA FLJ3842 fis, clone FEBRA2821. [AK95721]	2.57502	0.000445817	5.53623e-05
A_24_P928949			2.57031	2.97527e-05	1.74419e-06
A_23_P306346	C9orf41	chromosome 9 open reading frame 41 (C9orf41), mRNA [NM_15242]	2.56997	0.000549471	7.2366e-05
A_23_P118018	C16orf54	chromosome 16 open reading frame 54 (C16orf54), mRNA [NM_1759]	2.56979	2.31302e-06	4.2112e-08
A_32_P82204		cDNA clone IMAGE:4813782. [BC44599]	2.56942	3.03763e-05	1.79258e-06
A_24_P325533	PKLR	pyruvate kinase, liver and RBC (PKLR), nuclear gene encoding mitochondrial protein, transcript variant 1, mRNA [NM_298]	2.56875	0.000442922	5.4798e-05
A_24_P66105	MAGIX	cDNA: FLJ21687 fis, clone COL9385. [AK2534]	2.56648	3.89097e-06	1.05387e-07
A_24_P413470	TP73	tumor protein p73 (TP73), transcript variant 1, mRNA [NM_5427]	2.56438	5.33366e-06	1.72497e-07
A_24_P938357			2.56435	6.53263e-05	4.81844e-06
A_24_P901778		AGENCOURT_66679 NIH_MGC_114 cDNA clone IMAGE:576453 5', mRNA sequence [BM92614]	2.55893	0.000668518	9.30878e-05
A_23_P2083	ASCL3	achaete-scute complex homolog 3 (Drosophila) (ASCL3), mRNA [NM_2646]	2.55783	4.70482e-05	3.16685e-06
A_23_P105423	KIAA748	KIAA748 (KIAA748), mRNA [NM_198815]	2.55745	2.75421e-05	1.57901e-06
A_23_P111657	SHH	sonic hedgehog homolog (Drosophila) (SHH), mRNA [NM_193]	2.55627	9.58065e-05	7.87099e-06
A_23_P377212	MYEOV2	myeloma overexpressed 2 (MYEOV2), transcript variant 1, mRNA [NM_138336]	2.5547	7.5736e-05	5.85165e-06
A_32_P137776		Q33VG8_9GAMM (Q33VG8) Membrane-flanked domain, partial (9%) [THC2724348]	2.55444	8.09393e-05	6.37268e-06
A_23_P10564		clone HQ245 PRO245 mRNA, complete cds. [AF997]	2.55389	1.47837e-05	6.87144e-07
A_24_P932934		D-1 antigen, D-1 protein=melanoma-associated antigen [Human, melanoma cell line A375, mRNA, 129 nt]. [S4557]	2.55382	8.7535e-06	3.41892e-07
A_32_P493225	LENG9	leukocyte receptor cluster (LRC) member 9 (LENG9), mRNA [NM_198988]	2.55377	0.000101554	8.50136e-06
A_32_P91468		BX1457 Soares_testis_NHT cDNA clone IMAGp998C13561, mRNA sequence [BX1457]	2.55372	0.000129339	1.16141e-05
A_24_P924296	C21orf82	chromosome 21 open reading frame 82 (C21orf82), transcript variant 1, non-coding RNA [NR_27266]	2.55271	0.000228331	2.37038e-05
A_23_P33141	UTF1	undifferentiated embryonic cell transcription factor 1 (UTF1), mRNA [NM_3577]	2.54148	0.000219688	2.26545e-05
A_24_P171141		clone FLB3411 PRO852 mRNA, complete cds. [AF1349]	2.53967	7.80797e-05	6.08403e-06
A_24_P383267	KIAA1751	KIAA1751 (KIAA1751), mRNA [NM_18484]	2.53662	4.79227e-05	3.25922e-06
A_32_P483999		cDNA clone IMAGE:526951, with apparent retained intron. [BC3522]	2.53596	2.61394e-05	1.48212e-06
A_24_P75963	DSCR4	Down syndrome critical region gene 4 (DSCR4), mRNA [NM_5867]	2.53452	4.55024e-06	1.36262e-07
A_24_P921871			2.53152	6.5776e-06	2.30816e-07
A_23_P215534	RBM33	RNA binding motif protein 33 (RBM33), mRNA [NM_5343]	2.52718	8.71434e-06	3.39726e-07
A_32_P49854			2.5231	0.000303371	3.39228e-05
A_24_P331675	C6orf1	chromosome 6 open reading frame 1 (C6orf1), mRNA [NM_6781]	2.5207	0.000166074	1.59273e-05
A_23_P18053	C3orf51	chromosome 3 open reading frame 51 (C3orf51), non-coding RNA [NR_24615]	2.5197	4.0736e-06	1.12415e-07
A_23_P142201	VSTM2B	V-set and transmembrane domain containing 2B (VSTM2B), mRNA [NM_1146339]	2.51952	0.000201344	2.02946e-05
A_23_P337785	TDH	L-threonine dehydrogenase (TDH), non-coding RNA [NR_1578]	2.5158	5.70231e-05	4.05751e-06
A_24_P93828		cDNA clone IMAGE:3621839, partial cds. [BC7357]	2.51424	0.000121361	1.07066e-05
A_23_P51690	RHBG	Rh family, B glycoprotein (gene/pseudogene) (RHBG), transcript variant 1, mRNA [NM_247]	2.51296	1.03195e-05	4.31363e-07
A_23_P112296	DBH	dopamine beta-hydroxylase (dopamine beta-monooxygenase) (DBH), mRNA [NM_787]	2.51238	0.000436829	5.38146e-05
A_23_P205489	SLC7A8	solute carrier family 7 (amino acid transporter, L-type), member 8 (SLC7A8), transcript variant 2, mRNA [NM_182728]	2.51138	0.000197664	1.98469e-05
A_24_P87458	FBF1	Fas (TNFRSF6) binding factor 1 (FBF1), mRNA [NM_18542]	2.50892	8.91769e-06	3.51343e-07
A_24_P669822			2.50633	0.00025845	2.76167e-05
A_32_P46908			2.50359	3.60199e-05	2.23695e-06
A_24_P760960	SKINTL	Skint-like (pseudogene) (SKINTL), non-coding RNA [NR_26749]	2.50181	3.09828e-05	1.83926e-06
A_23_P62605	RPL11	ribosomal protein L11 (RPL11), mRNA [NM_975]	2.50031	1.78135e-06	4.58466e-09
A_24_P59236	RESP18	regulated endocrine-specific protein 18 (RESP18), mRNA [NM_1789]	2.49959	0.000836066	0.000124224
A_23_P82051	FAM165B	family with sequence similarity 165, member B (FAM165B), mRNA [NM_58182]	2.49884	2.52475e-05	1.41312e-06
A_24_P15841			2.49829	1.66278e-05	7.99152e-07
A_23_P10401	PPP2R3A	protein phosphatase 2 (formerly 2A), regulatory subunit B'', alpha (PPP2R3A), transcript variant 1, mRNA [NM_2718]	2.49717	0.000264354	2.84728e-05
A_24_P302685	ARHGEF4	Rho guanine nucleotide exchange factor (GEF) 4 (ARHGEF4), transcript variant 1, mRNA [NM_1532]	2.49711	0.00045708	5.71281e-05
A_23_P359746	TAS2R38	taste receptor, type 2, member 38 (TAS2R38), mRNA [NM_176817]	2.49705	1.47274e-05	6.84169e-07
A_32_P351277	LOC4433	, clone IMAGE:3543963, mRNA. [BC4968]	2.49273	1.82351e-06	5.91481e-09
A_23_P98402	SIDT2	SID1 transmembrane family, member 2 (SIDT2), mRNA [NM_14455]	2.49035	4.42443e-05	2.93182e-06
A_24_P39928	SYCN	syncollin (SYCN), mRNA [NM_18468]	2.49029	1.94295e-05	9.88791e-07
A_32_P331139	C1orf192	chromosome 1 open reading frame 192 (C1orf192), mRNA [NM_113625]	2.48961	0.000318934	3.59968e-05
A_32_P857658	RPLP1	ribosomal protein, large, P1 (RPLP1), transcript variant 1, mRNA [NM_13]	2.48771	4.76593e-05	3.2335e-06
A_23_P318262	DLX5	distal-less homeobox 5 (DLX5), mRNA [NM_5221]	2.48771	2.9844e-05	1.75144e-06
A_23_P164068	DNAH9	dynein, axonemal, heavy chain 9 (DNAH9), transcript variant 2, mRNA [NM_1372]	2.48723	0.000166942	1.60267e-05
A_32_P319858	NKPD1	NTPase, KAP family P-loop domain containing 1 (NKPD1), transcript variant 2, mRNA [NM_198478]	2.48644	5.08856e-05	3.50597e-06
A_24_P350252			2.48517	0.000366437	4.29187e-05
A_24_P299423	IL16	interleukin 16 (lymphocyte chemoattractant factor), mRNA (cDNA clone IMAGE:5181568), complete cds. [BC4272]	2.48485	0.000137439	1.2514e-05
A_24_P558070		Q6P2Q5_HUMAN (Q6P2Q5) TTMB protein (Fragment), complete [THC2491858]	2.48314	0.00016323	1.5583e-05
A_24_P391840	FHAD1	mRNA for KIAA1937 protein, partial cds. [AB67524]	2.48283	0.000159931	1.51513e-05
A_23_P357229	HAS3	hyaluronan synthase 3 (HAS3), transcript variant 2, mRNA [NM_138612]	2.48242	3.48762e-06	8.81813e-08
A_32_P230736	LOC38933	placenta-specific 9 pseudogene (LOC38933), non-coding RNA [NR_2674]	2.48147	0.000457805	5.72566e-05
A_32_P145839	UGT3A1	UDP glycosyltransferase 3 family, polypeptide A1 (UGT3A1), transcript variant 1, mRNA [NM_15244]	2.4801	2.69327e-05	1.53693e-06
A_24_P911482			2.47511	0.000258623	2.76667e-05
A_32_P122860		ALU7_HUMAN (P39194) Alu subfamily SQ sequence contamination warning entry, partial (4%) [THC266834]	2.47436	4.17848e-06	1.18156e-07
A_23_P327562	LHX9	LIM homeobox 9 (LHX9), transcript variant 1, mRNA [NM_224]	2.47407	3.5317e-05	2.17267e-06
A_23_P315212	NTSR2	neurotensin receptor 2 (NTSR2), mRNA [NM_12344]	2.47311	9.88431e-05	8.21104e-06
A_24_P929166			2.47247	0.000131086	1.17997e-05
A_23_P305863	MUC5B	mucin 5B, oligomeric mucus/gel-forming (MUC5B), mRNA [NM_2458]	2.47179	2.72101e-05	1.55673e-06
A_24_P929126			2.47158	1.77364e-05	8.75316e-07
A_23_P259868	CD177	CD177 molecule (CD177), mRNA [NM_246]	2.46843	5.28065e-05	3.68423e-06
A_23_P361333	C3orf2	chromosome 3 open reading frame 2 (C3orf2), mRNA [NM_32137]	2.46829	2.4425e-05	1.3546e-06
A_23_P372074	LOC1294362	hypothetical LOC1294362 (LOC1294362), non-coding RNA [NR_29376]	2.4677	8.02499e-05	6.2961e-06
A_24_P911310	LOC129478	PREDICTED: similar to hCG18248 (LOC129478), miscRNA [XR_78697]	2.46572	4.4839e-05	2.98214e-06
A_24_P206047	SLC25A4	solute carrier family 25 (mitochondrial carrier; adenine nucleotide translocator), member 4 (SLC25A4), nuclear gene encoding mitochondrial protein, mRNA [NM_1151]	2.46449	0.000547964	7.20876e-05
A_24_P246278	KCP	kielin/chordin-like protein (KCP), transcript variant 2, mRNA [NM_199349]	2.4625	9.12063e-06	3.62224e-07
A_23_P160886	TAS1R1	taste receptor, type 1, member 1 (TAS1R1), transcript variant 2, mRNA [NM_138697]	2.46087	0.000333026	3.80478e-05
A_32_P174693	LOC72959	full-length cDNA clone CSDI6YL2 of Placenta Cot 25-normalized of (human). [CR67811]	2.46083	0.000241504	2.54357e-05
A_24_P307816	KIAA1661	mRNA for KIAA1661 protein, partial cds. [AB51448]	2.46048	1.73977e-05	8.53096e-07
A_24_P212624	D21S291E	D21S291E mRNA sequence. [AY63455]	2.4583	3.48332e-06	8.76489e-08
A_23_P25176	TBX5	T-box 5 (TBX5), transcript variant 2, mRNA [NM_8718]	2.45707	0.000126989	1.1332e-05
A_24_P23482	CLYBL	cDNA FLJ38187 fis, clone FCBBF1182. [AK9556]	2.45627	0.000310816	3.49424e-05
A_24_P316506		cDNA clone IMAGE:4825217. [BC34818]	2.45583	0.000118455	1.03399e-05
A_23_P49862	TRPV3	transient receptor potential cation channel, subfamily V, member 3 (TRPV3), mRNA [NM_14568]	2.4555	8.96305e-05	7.23101e-06
A_32_P8205		Q5TS6_HUMAN (Q5TS6) Palmitoyl-protein thioesterase 1 (Ceroid-lipofuscinosis, neuronal 1, infantile) (Fragment), partial (5%) [THC2665398]	2.4545	0.000211286	2.15178e-05
A_32_P426675		cDNA clone IMAGE:41185, partial cds. [BC9366]	2.45106	1.06167e-05	4.47311e-07
A_32_P14463		UI-H-DP-avf-k-22--UI.s1 NCI_CGAP_Fs1 cDNA clone IMAGE:5878797 3', mRNA sequence [BM999337]	2.45054	0.000357039	4.14183e-05
A_32_P129416		BQ775944 UI-H-FH-bch-j-21--UI.s1 NCI_CGAP_FH cDNA clone UI-H-FH-bch-j-21--UI 3', mRNA sequence [BQ775944]	2.44853	0.000105007	8.87728e-06
A_23_P351800	SNX32	cDNA FLJ3934 fis, clone FEBRA2717, moderately similar to TRAF4-associated factor 2 mRNA. [AK55496]	2.44724	2.43679e-05	1.34847e-06
A_24_P578571	GFRAL	GDNF family receptor alpha like (GFRAL), mRNA [NM_2741]	2.44652	9.56845e-05	7.85631e-06
A_24_P48856	CBS	cystathionine-beta-synthase (CBS), mRNA [NM_71]	2.44362	0.000443078	5.48281e-05
A_32_P222460	LOC1137	cDNA clone IMAGE:5269981. [BC38761]	2.44334	0.000540096	7.07385e-05
A_23_P200203	ECHDC2	enoyl Coenzyme A hydratase domain containing 2 (ECHDC2), mRNA [NM_18281]	2.44319	0.000695581	9.7873e-05
A_32_P95051			2.44107	3.89663e-05	2.48304e-06
A_23_P434289	GPR62	G protein-coupled receptor 62 (GPR62), mRNA [NM_8865]	2.43832	0.000915014	0.000139816
A_23_P93105	GABRR2	gamma-aminobutyric acid (GABA) receptor, rho 2 (GABRR2), mRNA [NM_243]	2.43781	5.47655e-06	1.79251e-07
A_23_P20017		PRO1598 mRNA, complete cds. [AF119849]	2.43745	0.00011776	1.02678e-05
A_24_P238786		Putative uncharacterized protein ENSP385761 Fragment [Source:UniProtKB/TrEMBL;Acc:B5MCN6] [ENST4312]	2.43525	1.70211e-05	8.25933e-07
A_23_P951	CFHR2	complement factor H-related 2 (CFHR2), mRNA [NM_5666]	2.43519	4.70924e-05	3.1744e-06
A_23_P165504	TNP1	transition protein 1 (during histone to protamine replacement) (TNP1), mRNA [NM_3284]	2.43452	0.000797638	0.000116754
A_23_P11119			2.43264	0.000558394	7.38856e-05
A_23_P81492	RPS14	ribosomal protein S14 (RPS14), transcript variant 1, mRNA [NM_12571]	2.43095	8.05033e-05	6.31794e-06
A_24_P941947	LPCAT1	mRNA for FLJ365 protein. [AK9444]	2.4291	0.000161528	1.53458e-05
A_24_P78556	RASSF8	Ras association (RalGDS/AF-6) domain family (N-terminal) member 8 (RASSF8), transcript variant 4, mRNA [NM_7211]	2.42827	0.000119462	1.04801e-05
A_23_P155477	C3orf18	chromosome 3 open reading frame 18 (C3orf18), transcript variant 1, mRNA [NM_1621]	2.4278	0.000185905	1.84037e-05
A_24_P294821	SYNJ2	synaptojanin 2 (SYNJ2), mRNA [NM_3898]	2.4265	0.000297921	3.31155e-05
A_24_P833067			2.42597	2.6612e-05	1.51539e-06
A_23_P60962	MAPK15	mitogen-activated protein kinase 15 (MAPK15), mRNA [NM_13921]	2.42591	1.7249e-06	2.82252e-09
A_24_P619891		F1112 HSC3AG12 normalized infant brain cDNA cDNA clone c-3ag1 3', mRNA sequence [F1112]	2.42564	3.31176e-05	2.00222e-06
A_24_P366749	ATP8B2	ATPase, class I, type 8B, member 2 (ATP8B2), transcript variant 2, mRNA [NM_15855]	2.42383	9.05762e-05	7.32668e-06
A_24_P66691	TMEM132B	mRNA for KIAA1786 protein, partial cds. [AB58689]	2.42326	3.14782e-05	1.87829e-06
A_32_P195788		BX14999 Soares fetal liver spleen 1NFLS cDNA clone IMAGp998L22392, mRNA sequence [BX14999]	2.42316	0.000470476	5.93633e-05
A_23_P334538	KLK3	mRNA for putative preproPSA-RP2 (KLK3 gene), transcript 2. [AJ31938]	2.42246	0.000117696	1.02593e-05
A_24_P919114			2.42208	0.000106051	8.98357e-06
A_32_P212446	ARL8A	mRNA; cDNA DKFZp566A1446 (from clone DKFZp566A1446). [AL568]	2.42164	3.75693e-05	2.35601e-06
A_23_P317667	ICOSLG	inducible T-cell co-stimulator ligand (ICOSLG), mRNA [NM_15259]	2.41909	4.80937e-06	1.47115e-07
A_32_P12169	TACC2	transforming, acidic coiled-coil containing protein 2 (TACC2), transcript variant 1, mRNA [NM_26862]	2.4168	2.25791e-05	1.21706e-06
A_23_P71699	RORB	RAR-related orphan receptor B (RORB), mRNA [NM_6914]	2.41629	5.44163e-05	3.82141e-06
A_32_P735636		cDNA FLJ37941 fis, clone CTONG28269. [AK9526]	2.41538	2.8485e-05	1.64285e-06
A_24_P911927	RAP1GAP2	RAP1 GTPase activating protein 2 (RAP1GAP2), transcript variant 1, mRNA [NM_1585]	2.4127	0.000162783	1.55086e-05
A_23_P311780	LYPD4	LY6/PLAUR domain containing 4, mRNA (cDNA clone MGC:42718 IMAGE:4827584), complete cds. [BC34629]	2.41226	4.29957e-06	1.23045e-07
A_23_P95683	CA5A	carbonic anhydrase VA, mitochondrial (CA5A), nuclear gene encoding mitochondrial protein, mRNA [NM_1739]	2.41023	6.01353e-05	4.3473e-06
A_32_P170397	LOC12899	cDNA FLJ3363 fis, clone TRACH247. [AK57625]	2.40994	0.000189287	1.8803e-05
A_24_P735306		cDNA clone IMAGE:41891. [BC13156]	2.40992	0.000300055	3.34206e-05
A_23_P107102	KIF2B	kinesin family member 2B (KIF2B), mRNA [NM_32559]	2.40728	8.49057e-06	3.26856e-07
A_24_P937573		tj5a7.x1 NCI_CGAP_Gas4 cDNA clone IMAGE:214596 3', mRNA sequence [AI446524]	2.40005	1.6744e-05	8.07188e-07
A_23_P162355	HOXC5	homeobox C5 (HOXC5), transcript variant 1, mRNA [NM_18953]	2.39751	0.000165092	1.58049e-05
A_24_P332857	CT47A11	cancer/testis antigen family 47, member A11 (CT47A11), mRNA [NM_173571]	2.39688	4.98094e-05	3.41361e-06
A_32_P463620		THRA1/BTR=fusion gene {3' region, deletion/fusion rearrangement} [human, breast cancer cell line BT474, mRNA Partial Mutant, 543 nt]. [S712]	2.39597	7.13009e-05	5.38925e-06
A_32_P192765	LOC338579	cDNA FLJ25822 fis, clone TST7893. [AK98688]	2.39506	1.88189e-05	9.47516e-07
A_23_P142606	CRYGC	crystallin, gamma C (CRYGC), mRNA [NM_2989]	2.39489	4.30622e-05	2.82624e-06
A_23_P34209	TTTY5	testis-specific transcript, Y-linked 5 (non-protein coding) (TTTY5), non-coding RNA [NR_1541]	2.39239	0.000338126	3.87965e-05
A_24_P143189	TMSL3	thymosin-like 3 (TMSL3), mRNA [NM_18349]	2.39054	7.5479e-05	5.8226e-06
A_24_P170544	RYR1	ryanodine receptor 1 (skeletal) (RYR1), transcript variant 2, mRNA [NM_142723]	2.39032	2.88267e-05	1.67307e-06
A_32_P537765	GPR123	G protein-coupled receptor 123 (GPR123), mRNA [NM_18399]	2.38983	3.06444e-05	1.81138e-06
A_23_P109636	LRIG1	leucine-rich repeats and immunoglobulin-like domains 1 (LRIG1), mRNA [NM_15541]	2.38898	0.000444078	5.50383e-05
A_24_P170902		, clone IMAGE:3956555, mRNA, partial cds. [BC1729]	2.38887	0.000136597	1.24154e-05
A_23_P50031	OR3A1	olfactory receptor, family 3, subfamily A, member 1 (OR3A1), mRNA [NM_255]	2.3885	0.000461734	5.79569e-05
A_24_P177581	C1orf53	UPF728 protein C1orf53 [Source:UniProtKB/Swiss-Prot;Acc:Q8N6V4] [ENST374112]	2.38803	5.45914e-05	3.83533e-06
A_24_P911191		LETM1_HUMAN (O9522) Leucine zipper-EF-hand-containing transmembrane protein 1, mitochondrial precursor, partial (2%) [THC267276]	2.38793	2.56461e-05	1.44292e-06
A_23_P47546			2.38734	4.13427e-06	1.15296e-07
A_23_P1320	MYOZ1	myozenin 1 (MYOZ1), mRNA [NM_21245]	2.38711	0.000323214	3.66686e-05
A_24_P534133			2.38667	7.14325e-06	2.56131e-07
A_32_P159668			2.38609	6.53603e-06	2.28561e-07
A_23_P10721	HAP1	huntingtin-associated protein 1 (HAP1), transcript variant 2, mRNA [NM_177977]	2.38563	1.59096e-05	7.54965e-07
A_24_P112542			2.3852	0.000258752	2.76868e-05
A_24_P940845			2.38452	0.000204048	2.0613e-05
A_24_P385092	GLYCAM1	glycosylation dependent cell adhesion molecule 1 (pseudogene) (GLYCAM1), non-coding RNA [NR_339]	2.38451	5.23396e-05	3.64275e-06
A_23_P353125	FSIP1	fibrous sheath interacting protein 1 (FSIP1), mRNA [NM_152597]	2.384	0.000733191	0.000104645
A_32_P191541		AGENCOURT_1411121 NIH_MGC_82 cDNA clone IMAGE:6619843 5', mRNA sequence [BU853136]	2.38232	0.000465173	5.85131e-05
A_32_P145443		qb79d5.x1 Soares_fetal_heart_NbHH19W cDNA clone IMAGE:176313 3' similar to contains element PTR5 PTR5 repetitive element ;, mRNA sequence [AI161396]	2.38216	0.000156915	1.47683e-05
A_24_P926478			2.38049	0.000234456	2.44765e-05
A_24_P266466	GPR2	G protein-coupled receptor 2 (GPR2), mRNA [NM_5293]	2.3801	0.00024229	2.5548e-05
A_32_P921149	LOC1129476	cDNA FLJ25733 fis, clone TST5652. [AK98599]	2.37984	0.000420582	5.12768e-05
A_24_P885303		BX99493 Soares infant brain 1NIB cDNA clone IMAGp998C17141, mRNA sequence [BX99493]	2.37982	0.000818702	0.000120854
A_23_P343261	C1orf211	chromosome 1 open reading frame 211, mRNA (cDNA clone MGC:4168 IMAGE:51418), complete cds. [BC3279]	2.37938	1.80553e-05	8.98525e-07
A_32_P306768		cDNA clone IMAGE:52632, partial cds. [BC47942]	2.37792	0.000178915	1.75854e-05
A_24_P933268		H.sapiens partial adenomatous polyposis coli (APC) gene. [Z499]	2.37772	2.41751e-05	1.33368e-06
A_24_P7494			2.37754	4.71462e-05	3.18033e-06
A_23_P20852	AUH	AU RNA binding protein/enoyl-Coenzyme A hydratase (AUH), nuclear gene encoding mitochondrial protein, mRNA [NM_1698]	2.37746	0.00015509	1.45455e-05
A_24_P914095		18515 Human Fat Cell 5'-Stretch Plus cDNA Library cDNA 5', mRNA sequence [CB26968]	2.37674	0.000107108	9.12987e-06
A_23_P365248	KCNG4	potassium voltage-gated channel, subfamily G, member 4 (KCNG4), mRNA [NM_172347]	2.37425	0.000673131	9.39267e-05
A_24_P910667	GAFA3	FGF-2 activity-associated protein 3 (GAFA3) mRNA, complete cds. [AF22235]	2.37423	0.000332388	3.79278e-05
A_24_P929621		GB	2.37399	0.000218281	2.24426e-05
A_24_P627415		AF45266 NUCB2 protein {} (exp=-1; wgp=; cg=), partial (49%) [THC2577186]	2.37187	3.22479e-05	1.93991e-06
A_23_P303072	GRIA1	glutamate receptor, ionotropic, AMPA 1 (GRIA1), transcript variant 1, mRNA [NM_827]	2.37039	0.000155151	1.45549e-05
A_24_P204011	FOXR1	forkhead box R1 (FOXR1), mRNA [NM_181721]	2.37007	4.24298e-05	2.76821e-06
A_24_P936419		ALU1_HUMAN (P39188) Alu subfamily J sequence contamination warning entry, partial (4%) [THC2781374]	2.36894	1.46386e-05	6.78826e-07
A_23_P41645	ELL2	elongation factor, RNA polymerase II, 2 (ELL2), mRNA [NM_1281]	2.36765	0.000389404	4.65374e-05
A_24_P5653	NETO1	neuropilin (NRP) and tolloid (TLL)-like 1 (NETO1), transcript variant 1, mRNA [NM_138999]	2.36657	0.000109363	9.37687e-06
A_24_P923695			2.3636	4.46227e-05	2.96341e-06
A_24_P556318	SAA3P	serum amyloid A3 pseudogene (SAA3P), non-coding RNA [NR_26576]	2.36156	0.00090529	0.000137932
A_24_P911663	CCDC88C	coiled-coil domain containing 88C (CCDC88C), mRNA [NM_18414]	2.3605	0.000745282	0.000106933
A_24_P201994	GPR132	G protein-coupled receptor 132 (GPR132), mRNA [NM_13345]	2.35938	5.1836e-05	3.58877e-06
A_23_P45592	TTTY8	testis-specific transcript, Y-linked 8 (non-protein coding) (TTTY8), non-coding RNA [NR_1533]	2.35889	1.80866e-05	9.02726e-07
A_24_P930134		AI873 oz47c5.x1 Soares_NhHMPu_S1 cDNA clone IMAGE:1678472 3' similar to contains Alu repetitive element;, mRNA sequence [AI873]	2.35721	6.30447e-05	4.61332e-06
A_32_P112078			2.35576	8.82034e-07	4.9368e-10
A_23_P70318	ENPP4	ectonucleotide pyrophosphatase/phosphodiesterase 4 (putative function) (ENPP4), mRNA [NM_14936]	2.35397	0.000565779	7.51581e-05
A_24_P68991	NKX6-1	NK6 homeobox 1 (NKX6-1), mRNA [NM_6168]	2.35122	2.77213e-05	1.5934e-06
A_23_P54612	LRRC5	leucine rich repeat containing 5 (LRRC5), mRNA [NM_178452]	2.35004	3.33708e-05	2.02452e-06
A_23_P45579	HSFY2	heat shock transcription factor, Y linked 2 (HSFY2), transcript variant 1, mRNA [NM_153716]	2.34897	0.000447953	5.57366e-05
A_24_P865245		BX99599 Soares_testis_NHT cDNA clone IMAGp998H173559, mRNA sequence [BX99599]	2.34664	2.01712e-06	2.47278e-08
A_23_P129332	PKD1L2	polycystic kidney disease 1-like 2 (PKD1L2), transcript variant 3, mRNA [NM_17678]	2.34547	2.64333e-05	1.50329e-06
A_24_P929909	POU1F1	POU class 1 homeobox 1 (POU1F1), transcript variant beta, mRNA [NM_1122757]	2.34365	3.88377e-05	2.47054e-06
A_24_P714140			2.34249	2.35236e-05	1.28515e-06
A_23_P154420	HOXD12	homeobox D12 (HOXD12), mRNA [NM_21193]	2.34102	3.80021e-05	2.40444e-06
A_24_P937644	CDK11A	mRNA for cell division cycle 2-like 2 isoform 4 variant protein. [AB2995]	2.34041	0.000864659	0.00012951
A_24_P919388			2.33954	1.70075e-05	8.24861e-07
A_32_P128701	USP53	ubiquitin specific peptidase 53 (USP53), mRNA [NM_195]	2.33667	8.34525e-06	3.18605e-07
A_23_P27186	KRT26	keratin 26 (KRT26), mRNA [NM_181539]	2.33643	4.81888e-06	1.47523e-07
A_24_P496297			2.3363	0.000176514	1.72421e-05
A_23_P33075		transmembrane tyrosine kinase mRNA, complete cds. [L8961]	2.33572	1.53931e-05	7.24463e-07
A_32_P184558			2.33548	0.000132468	1.19531e-05
A_24_P219952	CRTC1	CREB regulated transcription coactivator 1 (CRTC1), transcript variant 3, mRNA [NM_198482]	2.33495	7.12021e-06	2.54881e-07
A_23_P347777	SYCP2L	synaptonemal complex protein 2-like (SYCP2L), mRNA [NM_14274]	2.3342	0.000102396	8.59924e-06
A_24_P913411			2.33367	0.00032205	3.64552e-05
A_24_P122403	TCEB3	transcription elongation factor B (SIII), polypeptide 3 (11kDa, elongin A) (TCEB3), mRNA [NM_3198]	2.33311	0.00016323	1.55821e-05
A_24_P230026	ADAM5P	ADAM metallopeptidase domain 5, pseudogene (ADAM5P), non-coding RNA [NR_1448]	2.33288	1.00078e-05	4.13044e-07
A_23_P91757	TEF	thyrotrophic embryonic factor (TEF), transcript variant 1, mRNA [NM_3216]	2.33106	7.77288e-05	6.04912e-06
A_24_P142223	RPL13	ribosomal protein L13 (RPL13), transcript variant 2, mRNA [NM_33251]	2.32865	1.78135e-06	4.64188e-09
A_24_P628514			2.32692	0.000173351	1.6874e-05
A_24_P923789			2.3267	1.83869e-05	9.20861e-07
A_24_P91830	SPANXN3	SPANX family, member N3 (SPANXN3), mRNA [NM_1969]	2.32572	0.000173166	1.68476e-05
A_24_P162597		PRO2489 mRNA, complete cds. [AF11675]	2.32541	0.000562824	7.45766e-05
A_24_P576677		cDNA clone IMAGE:4215236. [BC442]	2.32027	4.0078e-06	1.09803e-07
A_24_P230981		cDNA FLJ4492 fis, clone TESTI441985. [AK1268]	2.31963	4.38818e-05	2.89605e-06
A_24_P929729	SOX3	H.sapiens Sox-9 mRNA. [X65665]	2.31951	8.16098e-06	3.07486e-07
A_24_P264833		pregnancy-induced hypertension syndrome-related protein (PIH3) mRNA, partial cds. [AF233648]	2.3192	0.000177904	1.74254e-05
A_24_P933105	KIAA1654	mRNA for KIAA1654 protein, partial cds. [AB51441]	2.31757	0.000433881	5.33172e-05
A_24_P657117		BX91232 NCI_CGAP_Gas4 cDNA clone IMAGp998O6688 ; IMAGE:244865, mRNA sequence [BX91232]	2.31714	0.000192642	1.91878e-05
A_24_P338585	CCDC62	coiled-coil domain containing 62 (CCDC62), transcript variant 1, mRNA [NM_32573]	2.31679	0.000102403	8.60232e-06
A_24_P592260	ADAM6	ADAM metallopeptidase domain 6 (pseudogene) (ADAM6), non-coding RNA [NR_2224]	2.31636	9.74465e-05	8.06264e-06
A_24_P90881	CES3	carboxylesterase 3 (CES3), mRNA [NM_24922]	2.31569	1.78135e-06	4.49001e-09
(+)eQC-40		Unknown	2.31378	7.91653e-07	3.37074e-10
A_24_P272160		Sequence 136 from Patent EP138459. [AX747781]	2.31251	0.000362868	4.23771e-05
A_23_P147839	EPHA5	EPH receptor A5 (EPHA5), transcript variant 1, mRNA [NM_4439]	2.31094	0.00060292	8.1254e-05
A_32_P45727			2.30929	8.93109e-06	3.52088e-07
A_24_P476102			2.30916	1.82351e-06	5.93606e-09
A_23_P62220	CD4LG	CD4 ligand (CD4LG), mRNA [NM_74]	2.30661	0.000620441	8.46269e-05
A_24_P17048	GHRHR	GHRH-R=growth hormone-releasing hormone receptor {alternatively spliced} [human, GH-producing pituitary adenoma, mRNA Partial, 561 nt]. [S79912]	2.30646	0.000991217	0.000155124
A_23_P158913		cDNA clone IMAGE:516332, **** WARNING: chimeric clone ****. [BC1681]	2.30629	1.71286e-05	8.34066e-07
A_23_P317839	GLIPR1L1	GLI pathogenesis-related 1 like 1 (GLIPR1L1), mRNA [NM_152779]	2.30561	3.59625e-05	2.22988e-06
A_24_P910140		full length insert cDNA YR4H6. [AF7597]	2.30236	7.20434e-05	5.46992e-06
A_24_P257478	COL25A1	collagen, type XXV, alpha 1 (COL25A1), transcript variant 1, mRNA [NM_198721]	2.29956	0.000107244	9.15899e-06
A_23_P122688		clone HQ246 PRO246 mRNA, complete cds. [AF998]	2.29903	0.000101749	8.53194e-06
A_23_P133807	TAF8	TAF8 RNA polymerase II, TATA box binding protein (TBP)-associated factor, 43kDa (TAF8), mRNA [NM_138572]	2.29588	1.47949e-05	6.88428e-07
A_24_P236251	DLK1	delta-like 1 homolog (Drosophila) (DLK1), mRNA [NM_3836]	2.29455	0.000416382	5.06431e-05
A_24_P934083			2.29129	2.44012e-05	1.35269e-06
A_32_P205973			2.29121	1.49658e-05	6.9998e-07
A_23_P345973	ZBTB7C	zinc finger and BTB domain containing 7C (ZBTB7C), mRNA [NM_13936]	2.2909	2.56776e-06	5.16916e-08
A_23_P33642		GB	2.28644	2.20815e-05	1.18003e-06
A_23_P381347	CSH1	chorionic somatomammotropin hormone 1 (placental lactogen) (CSH1), transcript variant 2, mRNA [NM_2264]	2.28607	2.90557e-06	6.37779e-08
A_24_P925518			2.28433	0.000223754	2.3147e-05
A_23_P402819	CSN1S2A	casein alpha s2-like A (CSN1S2A), non-coding RNA [NR_372]	2.28373	0.000141836	1.29987e-05
A_23_P29747	RPL23A	ribosomal protein L23a (RPL23A), mRNA [NM_984]	2.28274	3.93406e-05	2.51019e-06
A_23_P99249	SUCLG2	succinate-CoA ligase, GDP-forming, beta subunit (SUCLG2), mRNA [NM_3848]	2.28147	4.06633e-05	2.61932e-06
A_32_P221579		Q2M2I5_HUMAN (Q2M2I5) Keratin 24, partial (7%) [THC265372]	2.28131	0.000116567	1.01313e-05
A_24_P19228	GAMT	guanidinoacetate N-methyltransferase (GAMT), transcript variant 2, mRNA [NM_138924]	2.28103	2.20738e-06	3.68089e-08
A_23_P431734		PRO2217 mRNA, complete cds. [AF116693]	2.27975	0.000766628	0.000111021
A_23_P112634	C4orf34	chromosome 4 open reading frame 34 (C4orf34), mRNA [NM_174921]	2.27788	0.000254906	2.71387e-05
A_23_P210623	PCK1	phosphoenolpyruvate carboxykinase 1 (soluble) (PCK1), mRNA [NM_2591]	2.27739	2.05015e-06	2.86998e-08
A_24_P191312	SLC1A4	solute carrier family 1 (glutamate/neutral amino acid transporter), member 4 (SLC1A4), transcript variant 1, mRNA [NM_338]	2.27639	9.67879e-05	7.98459e-06
A_24_P74487	FAM165B	family with sequence similarity 165, member B (FAM165B), mRNA [NM_58182]	2.27565	6.18736e-05	4.49601e-06
A_24_P115529	LOC51145	erythrocyte transmembrane protein mRNA, complete cds. [AF15954]	2.2749	5.27877e-05	3.68116e-06
A_23_P77779	RPL19	ribosomal protein L19 (RPL19), mRNA [NM_981]	2.27238	1.78135e-06	4.33598e-09
A_32_P53049	EIF1	eukaryotic translation initiation factor 1 (EIF1), mRNA [NM_581]	2.27236	2.14676e-05	1.13573e-06
A_23_P97046	ALPL	alkaline phosphatase, liver/bone/kidney (ALPL), transcript variant 1, mRNA [NM_478]	2.27177	2.7237e-06	5.7731e-08
A_23_P308839	TMEM132D	transmembrane protein 132D (TMEM132D), mRNA [NM_133448]	2.27011	7.87449e-05	6.1512e-06
A_24_P153701	LOC646982	twelve-thirteen translocation leukemia gene (LOC646982), transcript variant TTL-T, non-coding RNA [NR_2455]	2.26981	2.11275e-05	1.11054e-06
A_24_P910608		zn87g6.x5 Stratagene lung carcinoma 937218 cDNA clone IMAGE:56521 3' similar to contains Alu repetitive element;contains element MER22 repetitive element ;, mRNA sequence [AI732466]	2.26946	0.000133913	1.21064e-05
A_24_P602255			2.26775	6.3219e-06	2.17843e-07
A_24_P153399	SGSM3	small G protein signaling modulator 3 (SGSM3), mRNA [NM_1575]	2.26703	0.000531438	6.93314e-05
A_24_P931932			2.26665	0.000148359	1.3759e-05
A_23_P78585	CYP2F1	cytochrome P45, family 2, subfamily F, polypeptide 1 (CYP2F1), mRNA [NM_774]	2.26635	7.39877e-05	5.67876e-06
A_23_P13364	NUCB2	nucleobindin 2 (NUCB2), mRNA [NM_513]	2.2655	3.42231e-05	2.08538e-06
A_24_P494943	LOC1128682	cDNA FLJ4622 fis, clone TESTI413774. [AK12899]	2.26387	0.000421311	5.13861e-05
A_23_P340296	GPSM1	G-protein signaling modulator 1 (AGS3-like, C. elegans) (GPSM1), transcript variant 2, mRNA [NM_15597]	2.26326	1.77899e-05	8.79256e-07
A_24_P916845	SAR1B	SAR1 homolog B (S. cerevisiae) (SAR1B), transcript variant 1, mRNA [NM_13353]	2.26319	0.000790412	0.000115485
A_24_P306720	LOC4236	hypothetical LOC4236, mRNA (cDNA clone IMAGE:5814949). [BC6713]	2.26301	0.000369291	4.33429e-05
A_23_P156505	IRF4	interferon regulatory factor 4 (IRF4), mRNA [NM_246]	2.26264	0.000152839	1.42788e-05
A_32_P132060		BX117531 Soares fetal liver spleen 1NFLS cDNA clone IMAGp998J112, mRNA sequence [BX117531]	2.2623	3.59913e-05	2.23283e-06
A_32_P128952			2.25991	0.000103872	8.75609e-06
A_23_P46182	RPS8	ribosomal protein S8 (RPS8), mRNA [NM_112]	2.25983	1.30914e-05	5.89053e-07
A_24_P716394		Q7Z5Z9_HUMAN (Q7Z5Z9) NPC-A-5, complete [THC254887]	2.25925	0.000630318	8.64035e-05
A_24_P244800	NDRG2	NDRG family member 2 (NDRG2), transcript variant 1, mRNA [NM_21535]	2.25743	0.000903664	0.000137618
A_23_P434374		Sequence 1423 from Patent EP138459. [AX747898]	2.25607	1.05119e-05	4.42036e-07
A_23_P121795	SORBS2	sorbin and SH3 domain containing 2 (SORBS2), transcript variant 2, mRNA [NM_2169]	2.25564	0.00089093	0.000134725
A_23_P124335		61455454F1 NIH_MGC_66 cDNA clone IMAGE:3859332 5', mRNA sequence [BF34544]	2.25547	0.000418447	5.09248e-05
A_32_P194742			2.25527	0.000857342	0.00012831
A_23_P146885	UTS2R	urotensin 2 receptor (UTS2R), mRNA [NM_18949]	2.25491	0.000297128	3.29787e-05
A_23_P133722	CRISP1	cysteine-rich secretory protein 1 (CRISP1), transcript variant 1, mRNA [NM_1131]	2.25428	0.000847811	0.000126574
A_24_P142228	RPL13	ribosomal protein L13 (RPL13), transcript variant 2, mRNA [NM_33251]	2.25423	0.000152273	1.42109e-05
ETG07_105829		Unknown	2.25285	2.40097e-06	4.53833e-08
A_24_P221385		cDNA FLJ38626 fis, clone HEART29599. [AK95945]	2.25243	0.000155271	1.45738e-05
A_23_P167061	PPEF2	protein phosphatase, EF-hand calcium binding domain 2 (PPEF2), mRNA [NM_6239]	2.25187	3.61008e-05	2.24461e-06
A_32_P48536			2.2511	4.97663e-05	3.40915e-06
A_24_P19677	IL28RA	interleukin 28 receptor, alpha (interferon, lambda receptor) (IL28RA), transcript variant 3, mRNA [NM_17365]	2.25037	0.000168724	1.62717e-05
A_32_P86369		AGENCOURT_147517 NIH_MGC_82 cDNA clone IMAGE:66289 5', mRNA sequence [BU853872]	2.24884	6.59191e-05	4.8732e-06
A_24_P191326	MYL1	myosin, light chain 1, alkali; skeletal, fast (MYL1), transcript variant 1f, mRNA [NM_7942]	2.24784	9.16197e-05	7.44007e-06
A_23_P399169	HIC1	hypermethylated in cancer 1 (HIC1), transcript variant 1, mRNA [NM_6497]	2.24755	1.6428e-05	7.85159e-07
A_24_P46413	CDC2B	cell division cycle 2 homolog B (S. cerevisiae) (CDC2B), transcript variant 1, mRNA [NM_152623]	2.24734	9.65322e-05	7.94001e-06
A_23_P428373	REXO1L1	REX1, RNA exonuclease 1 homolog (S. cerevisiae)-like 1 (REXO1L1), mRNA [NM_172239]	2.24481	7.03728e-05	5.30883e-06
A_23_P42882	CAMK2B	calcium/calmodulin-dependent protein kinase II beta (CAMK2B), transcript variant 6, mRNA [NM_17282]	2.24405	7.60209e-05	5.88476e-06
A_23_P90722	PTPRN	protein tyrosine phosphatase, receptor type, N (PTPRN), mRNA [NM_2846]	2.24384	2.44557e-05	1.35779e-06
A_24_P350732		cDNA clone IMAGE:4797124, partial cds. [BC22565]	2.24326	3.17339e-05	1.8995e-06
A_24_P916091		Uncharacterized protein C8orf8. Fragment [Source:UniProtKB/TrEMBL;Acc:Q96KT2] [ENST443854]	2.24306	1.66183e-05	7.9749e-07
A_23_P207194	GH1	growth hormone 1 (GH1), transcript variant 1, mRNA [NM_515]	2.24163	0.000397119	4.77398e-05
A_23_P37041	SLITRK1	SLIT and NTRK-like family, member 1 (SLITRK1), mRNA [NM_5291]	2.24052	9.17644e-06	3.66897e-07
A_23_P18152	ATP2B2	ATPase, Ca++ transporting, plasma membrane 2 (ATP2B2), transcript variant 1, mRNA [NM_11331]	2.23919	6.85571e-06	2.41742e-07
A_32_P234518	AWAT1	acyl-CoA wax alcohol acyltransferase 1 (AWAT1), mRNA [NM_113579]	2.23852	0.000258507	2.7648e-05
A_32_P199321		zr87g4.s1 NCI_CGAP_GCB1 cDNA clone IMAGE:68271 3' similar to contains Alu repetitive element;contains element PTR5 repetitive element ;, mRNA sequence [AA2774]	2.23748	0.00017833	1.74888e-05
A_32_P159320		cDNA FLJ41655 fis, clone FEBRA225477. [AK123649]	2.23653	0.000248902	2.63785e-05
A_23_P21929	ADRA1B	adrenergic, alpha-1B-, receptor (ADRA1B), mRNA [NM_679]	2.23581	2.26979e-05	1.22622e-06
A_32_P215866		Q3C9X1_9CLOT (Q3C9X1) Cobalt transport protein, partial (5%) [THC2661496]	2.23577	0.000895893	0.000135829
A_23_P168898	RPS2	ribosomal protein S2 (RPS2), transcript variant 2, mRNA [NM_123]	2.23547	2.27256e-05	1.22828e-06
A_23_P210297			2.23423	1.93954e-05	9.8551e-07
A_24_P404458	ITGB1BP3	integrin beta 1 binding protein 3 (ITGB1BP3), mRNA [NM_17678]	2.23272	0.000128743	1.15424e-05
A_23_P12477	SCMH1	sex comb on midleg homolog 1 (Drosophila) (SCMH1), transcript variant 2, mRNA [NM_12236]	2.23193	0.000221546	2.29004e-05
A_32_P190488		HUMRPL26X ribosomal protein L26 {} (exp=-1; wgp=; cg=), partial (91%) [THC25557]	2.23121	9.40649e-05	7.67755e-06
A_24_P374513		thymosin-like 4 (pseudogene) [Source:HGNC Symbol;Acc:11886] [ENST323496]	2.23102	9.10574e-05	7.3789e-06
A_24_P15980		HSPC98 mRNA, partial cds. [AF161361]	2.23098	0.000622873	8.50647e-05
A_24_P919358		T cell receptor alpha chain variable region (AV8S2A1N1T) mRNA, partial cds. [AF2645]	2.2303	0.000136755	1.24332e-05
A_32_P94818		Q9NSI7_HUMAN (Q9NSI7) PRED15 protein (Fragment), partial (35%) [THC2651727]	2.23009	0.0003339	3.81897e-05
A_24_P919142			2.2297	0.000759094	0.000109586
A_23_P98070	PDE6C	phosphodiesterase 6C, cGMP-specific, cone, alpha prime (PDE6C), mRNA [NM_624]	2.22825	0.000687724	9.64317e-05
A_24_P77219	ARID1A	AT rich interactive domain 1A (SWI-like) (ARID1A), transcript variant 1, mRNA [NM_615]	2.22742	0.000112967	9.75093e-06
A_24_P393502		symplekin, mRNA (cDNA clone IMAGE:3684744), partial cds. [BC15979]	2.22524	4.3488e-06	1.255e-07
A_23_P169257	TNFSF8	tumor necrosis factor (ligand) superfamily, member 8 (TNFSF8), mRNA [NM_1244]	2.22449	0.000117265	1.02075e-05
A_32_P71675	LOC388588	hypothetical protein LOC388588 (LOC388588), mRNA [NM_1163724]	2.22386	3.2148e-05	1.93156e-06
A_24_P18917	LMF1	lipase maturation factor 1 (LMF1), mRNA [NM_22773]	2.21844	4.7231e-05	3.1918e-06
A_23_P146169		PRO1496 mRNA, complete cds. [AF116665]	2.21792	2.14685e-05	1.1363e-06
A_23_P11309	PLXNA3	plexin A3 (PLXNA3), mRNA [NM_17514]	2.2169	2.05015e-06	2.90534e-08
A_32_P92274			2.21507	2.0044e-06	2.21937e-08
A_24_P913052		AI76454 wi51f8.x1 NCI_CGAP_Co16 cDNA clone IMAGE:2393799 3', mRNA sequence [AI76454]	2.21449	0.000107108	9.13046e-06
A_24_P709476	LOC15568	hypothetical LOC15568 (LOC15568), non-coding RNA [NR_15399]	2.21336	0.000235475	2.46001e-05
A_24_P524462			2.21231	0.000829413	0.000122859
A_32_P219601		full length insert cDNA YH91C6. [AF74994]	2.21171	7.91258e-05	6.18866e-06
A_23_P46829	FGF8	fibroblast growth factor 8 (androgen-induced) (FGF8), transcript variant F, mRNA [NM_33163]	2.21062	0.000316729	3.57093e-05
A_23_P133799	KLC4	kinesin light chain 4 (KLC4), transcript variant 3, mRNA [NM_21523]	2.21043	0.000535711	6.99933e-05
A_24_P16337		cDNA FLJ34189 fis, clone FCBBF317535. [AK9158]	2.20981	0.000392236	4.69618e-05
A_23_P119040	GREB1L	growth regulation by estrogen in breast cancer-like (GREB1L), mRNA [NM_1142966]	2.20862	0.000204048	2.06168e-05
A_23_P342138	ADAMTSL1	ADAMTS-like 1 (ADAMTSL1), transcript variant 4, mRNA [NM_14272]	2.20617	0.000492862	6.28356e-05
A_24_P174613	FBXW7	F-box and WD repeat domain containing 7 (FBXW7), transcript variant 1, mRNA [NM_33632]	2.20599	0.00049542	6.32824e-05
A_24_P388433	PPP2R3A	protein phosphatase 2 (formerly 2A), regulatory subunit B'', alpha (PPP2R3A), transcript variant 1, mRNA [NM_2718]	2.20475	0.000353715	4.09467e-05
A_32_P99864		EST from clone 53278, 3' end. [AL355699]	2.20451	8.07708e-05	6.34679e-06
A_24_P935203		AF285161 polyubiquitin C {Mus musculus} (exp=-1; wgp=; cg=), partial (48%) [THC25587]	2.20403	3.57921e-05	2.21345e-06
A_23_P93543	PEX7	peroxisomal biogenesis factor 7 (PEX7), mRNA [NM_288]	2.20331	0.000605814	8.18004e-05
A_23_P344408	CSHL1	chorionic somatomammotropin hormone-like 1 (CSHL1), transcript variant 1, mRNA [NM_22579]	2.20132	4.14314e-06	1.15846e-07
A_24_P298143			2.2011	5.44163e-05	3.82171e-06
A_24_P926820		serine/threonine protein kinase Kp78 splice variant CTAK75a mRNA, complete cds. [AF159295]	2.20081	9.8556e-05	8.17842e-06
A_24_P81205	DEFA1	BX42754 FETAL LIVER cDNA clone CSDM8YG18 5-PRIME, mRNA sequence [BX42754]	2.2008	0.000207541	2.10405e-05
A_32_P217614			2.20042	0.000448021	5.57559e-05
A_32_P167631			2.20017	0.000414999	5.03856e-05
A_24_P355720	FGF4	fibroblast growth factor 4 (FGF4), mRNA [NM_27]	2.19944	0.000594499	7.98442e-05
A_23_P334555	PES1	pescadillo homolog 1, containing BRCT domain (zebrafish) (PES1), mRNA [NM_1433]	2.19895	4.97655e-05	3.40788e-06
A_24_P331693	TTTY22	testis-specific transcript, Y-linked 22 (non-protein coding) (TTTY22), non-coding RNA [NR_1539]	2.19823	6.6396e-05	4.91996e-06
A_32_P13202		62499118F1 NIH_MGC_75 cDNA clone IMAGE:4612564 5', mRNA sequence [BG427399]	2.1982	0.000114061	9.87311e-06
A_24_P940897	OR2H1	olfactory receptor, family 2, subfamily H, member 1 (OR2H1), mRNA [NM_3883]	2.19549	2.31302e-06	4.22872e-08
A_23_P377629	FAM75C2	hypothetical protein LOC645961 (LOC645961), mRNA [NM_1166137]	2.19516	0.000269121	2.90648e-05
A_23_P217698	SHOX	Human pseudoautosomal homeodomain-containing protein (PHOG) mRNA, complete cds. [U89331]	2.1944	1.64824e-05	7.88564e-07
A_24_P763243	EEF1A1	eukaryotic translation elongation factor 1 alpha 1 (EEF1A1), mRNA [NM_142]	2.19384	1.98257e-06	1.15323e-08
A_23_P54846	HERPUD1	homocysteine-inducible, endoplasmic reticulum stress-inducible, ubiquitin-like domain member 1 (HERPUD1), transcript variant 1, mRNA [NM_14685]	2.19277	0.000400289	4.81868e-05
A_32_P450879		immediate early response 2, mRNA (cDNA clone IMAGE:4297793), **** WARNING: chimeric clone ****. [BC9353]	2.19069	2.31302e-06	4.27784e-08
A_23_P20035	GPR146	G protein-coupled receptor 146 (GPR146), mRNA [NM_138445]	2.18933	0.000101931	8.55272e-06
A_24_P365523	FOXA2	forkhead box A2 (FOXA2), transcript variant 1, mRNA [NM_21784]	2.18836	0.000956662	0.000148273
A_24_P169337		Q6I955_HUMAN (Q6I955) 3<beta>-HSD <psi>1 protein, complete [THC2635765]	2.18808	5.56488e-06	1.82955e-07
A_32_P31425			2.18673	4.08676e-06	1.13275e-07
A_23_P169249	SLC2A6	solute carrier family 2 (facilitated glucose transporter), member 6 (SLC2A6), transcript variant 1, mRNA [NM_17585]	2.18652	0.000519147	6.721e-05
A_32_P148507		BE77436 QV2-HT496-127-272-e3 HT496 cDNA, mRNA sequence [BE77436]	2.18574	7.14325e-06	2.56227e-07
A_23_P68380	SRMS	src-related kinase lacking C-terminal regulatory tyrosine and N-terminal myristylation sites (SRMS), mRNA [NM_8823]	2.1857	5.6721e-05	4.02912e-06
A_24_P289973			2.18547	0.000756449	0.00010904
A_23_P53838	IRS2	insulin receptor substrate 2 (IRS2), mRNA [NM_3749]	2.18027	1.98257e-06	1.34167e-08
A_24_P350303	C6orf21	chromosome 6 open reading frame 21 (C6orf21), mRNA [NM_18541]	2.18003	4.58748e-05	3.07e-06
A_32_P389544	ASXL3	additional sex combs like 3 (Drosophila) (ASXL3), mRNA [NM_3632]	2.1795	0.00088654	0.000133823
A_23_P500614	TNFRSF8	tumor necrosis factor receptor superfamily, member 8 (TNFRSF8), transcript variant 1, mRNA [NM_1243]	2.17913	0.000586339	7.84773e-05
A_32_P166152		Q96IH6_HUMAN (Q96IH6) EMILIN1 protein, partial (7%) [THC274829]	2.17902	0.000564432	7.48858e-05
A_24_P808720	GOT1L1	glutamic-oxaloacetic transaminase 1-like 1 (GOT1L1), mRNA [NM_152413]	2.17807	0.000208257	2.11384e-05
A_24_P767699			2.17773	1.98257e-06	2.04762e-08
A_23_P331235	C5orf38	chromosome 5 open reading frame 38 (C5orf38), mRNA [NM_178569]	2.17758	9.56845e-05	7.8534e-06
A_24_P141168	COMMD5	cDNA FLJ138 fis, clone NT2RP3456. [AK237]	2.17751	0.000823744	0.000121839
A_24_P316019	LOC643699	similar to golgi autoantigen, golgin subfamily a, 8E, mRNA (cDNA clone IMAGE:424529), partial cds. [BC11292]	2.17724	2.95868e-05	1.72943e-06
A_23_P364487	CCDC26	coiled-coil domain containing 26, mRNA (cDNA clone IMAGE:4699288). [BC2698]	2.1753	7.05007e-06	2.51169e-07
A_24_P915908	TUSC3	cDNA: FLJ22496 fis, clone HRC11236. [AK26149]	2.17454	5.8435e-05	4.19211e-06
A_24_P215882	ARHGDIG	Rho GDP dissociation inhibitor (GDI) gamma (ARHGDIG), mRNA [NM_1176]	2.17438	0.000966488	0.000150149
A_23_P103803	FCRL3	Fc receptor-like 3 (FCRL3), mRNA [NM_52939]	2.17353	0.00030405	3.40308e-05
A_24_P876352		H.sapiens partial cDNA for homologue of mPOU homeobox protein. [Z21967]	2.17302	1.13225e-05	4.85765e-07
A_24_P315346	POM121L8P	POM121 membrane glycoprotein-like 8 (rat) pseudogene (POM121L8P), non-coding RNA [NR_24583]	2.17296	0.000777065	0.000113006
A_24_P131293	POU3F1	POU class 3 homeobox 1 (POU3F1), mRNA [NM_2699]	2.17265	1.0472e-05	4.39592e-07
A_24_P343529	TRPM3	transient receptor potential cation channel, subfamily M, member 3 (TRPM3), transcript variant 7, mRNA [NM_26948]	2.17194	1.59352e-05	7.56568e-07
A_24_P330234	UBL3	ubiquitin-like 3 (UBL3), mRNA [NM_716]	2.16959	0.000405243	4.88634e-05
A_32_P93459			2.1694	2.21387e-05	1.18794e-06
A_23_P62779		PRO611 mRNA, complete cds. [AF111851]	2.1684	0.000392953	4.70955e-05
A_32_P64106			2.16829	9.82571e-05	8.14884e-06
A_24_P96505	GFRA2	GDNF family receptor alpha 2 (GFRA2), transcript variant 1, mRNA [NM_1495]	2.16827	1.14085e-05	4.91121e-07
A_24_P484791	LOC28389	cDNA FLJ3733 fis, clone BRAMY21959. [AK94649]	2.16569	0.000295502	3.27553e-05
A_23_P58108	HGFAC	HGF activator (HGFAC), mRNA [NM_1528]	2.16395	0.000392236	4.69564e-05
A_32_P170104		AW751974 MR3-CT176-11199-3-e8 CT176 cDNA, mRNA sequence [AW751974]	2.16387	0.000475854	6.01577e-05
A_24_P119036	TOX3	TOX high mobility group box family member 3 (TOX3), transcript variant 2, mRNA [NM_1146188]	2.162	0.000120818	1.06491e-05
A_23_P55897	KANK2	KN motif and ankyrin repeat domains 2 (KANK2), transcript variant 1, mRNA [NM_15493]	2.16191	0.000133791	1.20888e-05
A_23_P320846	DEFB125	defensin, beta 125 (DEFB125), mRNA [NM_153325]	2.16052	9.67405e-05	7.97045e-06
A_23_P251593	RPL1A	ribosomal protein L1a (RPL1A), mRNA [NM_714]	2.15973	1.98257e-06	2.08357e-08
A_23_P55716	BCAM	basal cell adhesion molecule (Lutheran blood group) (BCAM), transcript variant 1, mRNA [NM_5581]	2.1595	1.00224e-05	4.14089e-07
A_23_P360213	ND3	NADH-ubiquinone oxidoreductase chain 3 (EC 1.6.5.3)(NADH dehydrogenase subunit 3) [Source:UniProtKB/Swiss-Prot;Acc:P3897] [ENST361227]	2.1588	0.000187097	1.85353e-05
A_24_P145184	DBC1	deleted in bladder cancer 1, mRNA (cDNA clone IMAGE:459167), complete cds. [BC2156]	2.1584	0.000735298	0.000105107
A_24_P685442			2.15838	4.03853e-06	1.11069e-07
A_24_P931608		full length insert cDNA clone YP9G1. [AF14744]	2.15669	0.000356477	4.13185e-05
A_23_P25755		cDNA FLJ12294 fis, clone MAMMA11817. [AK22356]	2.15579	1.79165e-05	8.87959e-07
A_23_P214666	RPS18	ribosomal protein S18 (RPS18), mRNA [NM_22551]	2.15542	3.85251e-06	1.0356e-07
A_23_P15478	NTN1	netrin 1 (NTN1), mRNA [NM_4822]	2.15441	1.38931e-05	6.3515e-07
A_32_P228290			2.15268	3.41733e-05	2.08152e-06
A_32_P152204	IQCF3	IQ motif containing F3 (IQCF3), mRNA [NM_185479]	2.15141	9.67405e-05	7.97815e-06
A_23_P499	B3GALT2	UDP-Gal:betaGlcNAc beta 1,3-galactosyltransferase, polypeptide 2 (B3GALT2), mRNA [NM_3783]	2.15042	0.000108798	9.32482e-06
A_24_P194755	MUM1	melanoma associated antigen (mutated) 1 (MUM1), transcript variant 1, mRNA [NM_32853]	2.14977	2.54982e-05	1.43336e-06
A_23_P106708	RPS2	ribosomal protein S2 (RPS2), mRNA [NM_2952]	2.14909	1.98257e-06	1.54668e-08
A_24_P342944	CSPG5	chondroitin sulfate proteoglycan 5 (neuroglycan C) (CSPG5), mRNA [NM_6574]	2.14898	0.000784855	0.000114425
A_24_P214014		PRO2893 mRNA, complete cds. [AF116716]	2.14817	0.000147787	1.36879e-05
A_32_P89592			2.14741	0.000120472	1.06149e-05
A_23_P201295	CASZ1	castor zinc finger 1 (CASZ1), transcript variant 2, mRNA [NM_17766]	2.14477	1.55819e-05	7.35612e-07
A_23_P65532	PELI2	pellino homolog 2 (Drosophila) (PELI2), mRNA [NM_21255]	2.14463	0.000941537	0.00014515
A_23_P153897	GNG7	guanine nucleotide binding protein (G protein), gamma 7 (GNG7), mRNA [NM_52847]	2.14449	0.000731398	0.000104335
A_32_P76973			2.14424	8.17486e-05	6.45944e-06
A_24_P914134	PRNP	prion protein (PRNP), transcript variant 4, mRNA [NM_18122]	2.14357	2.40961e-05	1.32639e-06
A_24_P42039	LOC112994	PREDICTED: similar to hCG236765 (LOC112994), mRNA [XM_172231]	2.14334	0.000106089	8.99354e-06
A_24_P241370	MTA1	metastasis associated 1 (MTA1), mRNA [NM_4689]	2.14174	1.70513e-05	8.28229e-07
A_23_P90296	DYRK1B	dual-specificity tyrosine-(Y)-phosphorylation regulated kinase 1B (DYRK1B), transcript variant a, mRNA [NM_4714]	2.14152	0.000202826	2.04736e-05
A_24_P418418	RPS17	ribosomal protein S17 (RPS17), mRNA [NM_121]	2.14112	4.45483e-06	1.30958e-07
A_32_P235840		AL526449 AL526449 NEUROBLASTOMA COT 25-NORMALIZED cDNA clone CSDC14YG4 3-PRIME, mRNA sequence [AL526449]	2.14105	2.25976e-05	1.21916e-06
A_24_P409933			2.14043	0.000248831	2.63648e-05
A_23_P153480	KLK5	kallikrein-related peptidase 5 (KLK5), transcript variant 1, mRNA [NM_12427]	2.13982	2.8145e-05	1.61981e-06
A_24_P239343	DERL3	Der1-like domain family, member 3 (DERL3), transcript variant 3, mRNA [NM_19844]	2.13884	0.00026041	2.79403e-05
A_23_P135084	RPL7A	ribosomal protein L7a (RPL7A), mRNA [NM_972]	2.13783	6.00099e-05	4.3343e-06
A_23_P373742	TRIML1	tripartite motif family-like 1 (TRIML1), mRNA [NM_178556]	2.13765	0.000151828	1.41586e-05
A_23_P120378		cDNA FLJ2825 fis, clone ADSE16. [AK832]	2.13764	1.43769e-05	6.61938e-07
A_24_P65292	SOX8	SRY (sex determining region Y)-box 8 (SOX8), mRNA [NM_14587]	2.13699	0.000290157	3.20145e-05
A_24_P917402	FLJ42627	hypothetical LOC645644 (FLJ42627), non-coding RNA [NR_24492]	2.13647	0.00065165	9.00842e-05
A_23_P16754	KLHL3	kelch-like 3 (Drosophila) (KLHL3), mRNA [NM_198582]	2.13563	1.16745e-05	5.05411e-07
A_24_P110354	C5orf5	Uncharacterized protein C5orf5 [Source:UniProtKB/Swiss-Prot;Acc:A6NLE4] [ENST3391]	2.13507	0.000160558	1.52282e-05
A_24_P248083	SRCIN1	SNAP25-interacting protein, mRNA (cDNA clone IMAGE:5423326), complete cds. [BC33233]	2.13491	1.8082e-05	9.00295e-07
A_24_P18834	ACSM2A	acyl-CoA synthetase medium-chain family member 2A (ACSM2A), nuclear gene encoding mitochondrial protein, mRNA [NM_11845]	2.13318	3.08108e-06	6.97398e-08
A_23_P366828	ABCC6	ATP-binding cassette, sub-family C (CFTR/MRP), member 6 (ABCC6), transcript variant 1, mRNA [NM_1171]	2.13266	9.67405e-05	7.96697e-06
A_24_P231010	MOV1L1	Mov1l1, Moloney leukemia virus 1-like 1, homolog (mouse) (MOV1L1), transcript variant 1, mRNA [NM_18995]	2.13169	0.000120076	1.05609e-05
A_32_P108636	RPL1	ribosomal protein L1, mRNA (cDNA clone IMAGE:449939), with apparent retained intron. [BC2186]	2.13151	0.000530147	6.90897e-05
A_24_P306443	LOC1132288	hypothetical protein LOC1132288 (LOC1132288), mRNA [NM_133515]	2.13054	0.000458804	5.74483e-05
A_24_P927798		BX437418 BX437418 THYMUS cDNA clone CSCAP6YD18 3-PRIME, mRNA sequence [BX437418]	2.13051	2.6003e-05	1.47185e-06
A_23_P252388	SPEF2	sperm flagellar 2 (SPEF2), transcript variant 1, mRNA [NM_24867]	2.13048	0.000440848	5.4477e-05
A_23_P211598	PMM1	phosphomannomutase 1 (PMM1), mRNA [NM_2676]	2.13	9.67405e-05	7.97833e-06
A_23_P141415	MYCBPAP	MYCBP associated protein (MYCBPAP), mRNA [NM_32133]	2.12787	0.000528332	6.87848e-05
A_24_P50390			2.12758	0.000579028	7.72591e-05
A_23_P161331	PCDH15	protocadherin-related 15 (PCDH15), transcript variant C, mRNA [NM_3356]	2.12707	8.00466e-05	6.27626e-06
A_32_P125736			2.12569	0.000553323	7.29407e-05
A_24_P932266			2.12533	1.33624e-05	6.04174e-07
A_23_P410746	LMTK2	lemur tyrosine kinase 2 (LMTK2), mRNA [NM_14916]	2.12377	0.00060292	8.12403e-05
A_32_P48134	TPTE2P3	TPTE and PTEN homologous inositol lipid phosphatase pseudogene (LOC22115), non-coding RNA [NR_2793]	2.12354	0.000952067	0.000147283
A_32_P142779	IMP5	intramembrane protease 5 (IMP5), mRNA [NM_175882]	2.12346	2.19169e-05	1.16483e-06
A_24_P928333			2.12339	1.36789e-05	6.21483e-07
A_23_P128067	RPL41	ribosomal protein L41 (RPL41), transcript variant 2, mRNA [NM_135267]	2.12334	4.89426e-06	1.5069e-07
A_23_P155868	PGRMC2	progesterone receptor membrane component 2 (PGRMC2), mRNA [NM_632]	2.12266	4.85511e-05	3.30818e-06
A_24_P751082		Q8N4K9_HUMAN (Q8N4K9) Calsyntenin 1, isoform 2, partial (2%) [THC2523417]	2.12161	5.20437e-05	3.61113e-06
A_32_P306001			2.12103	6.51285e-06	2.27275e-07
A_23_P167509	CYFIP2	cytoplasmic FMR1 interacting protein 2 (CYFIP2), transcript variant 2, mRNA [NM_137332]	2.11922	3.00121e-05	1.76378e-06
A_32_P832555	C14orf184	chromosome 14 open reading frame 184 (C14orf184), mRNA [NM_18113]	2.11891	8.57009e-05	6.8343e-06
A_24_P911644			2.11858	0.000445166	5.52397e-05
A_24_P337286	C4orf23	cDNA FLJ3568 fis, clone PLACE57. [AK92387]	2.11856	4.34024e-05	2.85596e-06
A_24_P823219	CRYBB2P1	crystallin, beta B2 pseudogene 1, mRNA (cDNA clone IMAGE:5288881). [BC4738]	2.11837	1.56063e-05	7.37912e-07
A_23_P147888	RPLP2	ribosomal protein, large, P2 (RPLP2), mRNA [NM_14]	2.11727	2.06582e-05	1.07833e-06
A_23_P410625	ZNF367	zinc finger protein 367 (ZNF367), mRNA [NM_153695]	2.11687	0.000880204	0.000132586
A_23_P71258	CYP3A43	cytochrome P45, family 3, subfamily A, polypeptide 43 (CYP3A43), transcript variant 3, mRNA [NM_5796]	2.11677	0.000901653	0.000137202
A_23_P45751	CLCA4	chloride channel accessory 4 (CLCA4), transcript variant 1, mRNA [NM_12128]	2.11544	0.000482475	6.12179e-05
A_32_P69783		Q9F8M7_CARHY (Q9F8M7) DTDP-glucose 4,6-dehydratase (Fragment), partial (11%) [THC2678819]	2.11307	0.000197664	1.98515e-05
A_24_P127528	C15orf6	chromosome 15 open reading frame 6 (C15orf6), mRNA [NM_142367]	2.11268	8.1698e-06	3.09949e-07
A_24_P401855	FGF5	fibroblast growth factor 5 (FGF5), transcript variant 1, mRNA [NM_4464]	2.11268	0.000256474	2.73557e-05
A_32_P6233		Q3GT62_9ACTO (Q3GT62) Phosphoglycerate/bisphosphoglycerate mutase:RNase H, partial (3%) [THC2691276]	2.11256	5.99805e-05	4.32944e-06
A_24_P547659			2.11247	4.52774e-05	3.02121e-06
A_24_P640341		AA767131 oa64f2.s1 NCI_CGAP_GCB1 cDNA clone IMAGE:131751 3', mRNA sequence [AA767131]	2.11082	3.88377e-05	2.47046e-06
A_23_P63972	DOC2GP	Putative uncharacterized protein ENSP41279 Fragment [Source:UniProtKB/TrEMBL;Acc:C9J1Z5] [ENST438458]	2.11041	0.000547964	7.20764e-05
A_23_P374892	CES4	carboxylesterase 4, pseudogene (CES4), non-coding RNA [NR_3276]	2.11015	6.9195e-06	2.44665e-07
A_23_P45945	EIF1	eukaryotic translation initiation factor 1 (EIF1), mRNA [NM_581]	2.109	2.24015e-05	1.20505e-06
A_24_P910589			2.10886	0.000279262	3.05134e-05
A_32_P40999		Q86XU9_HUMAN (Q86XU9) Integral membrane protein 1 (Fragment), partial (7%) [THC252568]	2.10874	0.000201013	2.02466e-05
A_23_P434965	LIMD1	LIM domains containing 1 (LIMD1), mRNA [NM_1424]	2.10851	7.93734e-05	6.21188e-06
A_23_P357936	ASTN2	astrotactin 2 (ASTN2), transcript variant 1, mRNA [NM_141]	2.10815	0.000322735	3.66013e-05
A_23_P258992	FAM178B	HSPC234 mRNA, complete cds. [AF15168]	2.10753	3.55868e-05	2.19793e-06
A_32_P518489	ZBTB46	zinc finger and BTB domain containing 46 (ZBTB46), mRNA [NM_25224]	2.10664	0.000161788	1.53784e-05
A_24_P930276	NFE2L1	NRF1 protein (NRF1) mRNA. [L24123]	2.1064	5.61412e-05	3.9852e-06
A_32_P174156	LOC149837	hypothetical LOC149837 (LOC149837), non-coding RNA [NR_1546]	2.10539	6.70687e-05	4.98939e-06
A_32_P11931		BP21736 BP21736 Sugano cDNA library, corpus callosum cDNA clone CCR886, mRNA sequence [BP21736]	2.10433	2.3738e-05	1.30032e-06
A_32_P24080			2.10418	1.49658e-05	6.99848e-07
A_24_P247117			2.104	1.7249e-06	3.25404e-09
A_24_P710866	OPA3	UI-CF-FN-afr-i-16--UI.s1 UI-CF-FN cDNA clone UI-CF-FN-afr-i-16--UI 3', mRNA sequence [CA944687]	2.10349	0.000536736	7.01664e-05
A_32_P189637		Q8RB51_THETN (Q8RB51) Diacylglycerol kinase, partial (6%) [THC266563]	2.10268	0.000147763	1.36821e-05
A_24_P42781		clone FLB3342 mRNA sequence. [AF13886]	2.10173	5.23085e-05	3.63803e-06
A_24_P945345			2.10078	2.10786e-06	3.27262e-08
A_24_P524588			2.09979	0.000372525	4.38287e-05
A_23_P422240	UROC1	urocanase domain containing 1 (UROC1), transcript variant 1, mRNA [NM_144639]	2.09958	6.12049e-06	2.08668e-07
A_24_P938015		mRNA for Zinc-finger protein, partial cds. [D7834]	2.09886	3.18081e-05	1.90635e-06
A_24_P212760	FLJ9757	hypothetical LOC44465 (FLJ9757), non-coding RNA [NR_26857]	2.09856	6.26891e-05	4.58082e-06
A_24_P365972	LOC286359	hypothetical LOC286359 (LOC286359), non-coding RNA [NR_26847]	2.098	4.18344e-05	2.71919e-06
A_24_P922758			2.09724	6.05764e-06	2.06231e-07
A_24_P937317	IL31	interleukin 31 (IL31), mRNA [NM_114336]	2.09724	0.000136336	1.23752e-05
A_23_P90041	NLRP12	NLR family, pyrin domain containing 12 (NLRP12), transcript variant 1, mRNA [NM_33297]	2.09695	7.18248e-05	5.44109e-06
A_23_P129169	CYP11A1	cytochrome P45, family 11, subfamily A, polypeptide 1 (CYP11A1), nuclear gene encoding mitochondrial protein, transcript variant 1, mRNA [NM_781]	2.09618	0.000443912	5.49529e-05
A_24_P644556			2.09449	0.000112096	9.65935e-06
A_23_P123563	RPS6	ribosomal protein S6 (RPS6), mRNA [NM_11]	2.09418	9.64379e-06	3.92154e-07
A_23_P160546	FAM63A	family with sequence similarity 63, member A (FAM63A), transcript variant 2, mRNA [NM_14217]	2.09299	0.000558394	7.38704e-05
A_23_P58036	MCCC1	methylcrotonoyl-Coenzyme A carboxylase 1 (alpha) (MCCC1), nuclear gene encoding mitochondrial protein, mRNA [NM_2166]	2.09219	0.000615831	8.38482e-05
A_24_P276385	SPACA5	sperm acrosome associated 5 (SPACA5), mRNA [NM_25856]	2.09218	0.000136949	1.24542e-05
A_32_P23333	SNRPN	clone Rt-16 SNURF-SNRPN mRNA, downstream untranslated exons, alternatively spliced. [AF45]	2.08954	0.000103872	8.75535e-06
A_24_P921781		doublesex and mab-3 related transcription factor 3 [Source:HGNC Symbol;Acc:1399] [ENST417254]	2.08766	7.1171e-06	2.54498e-07
A_23_P391485		PRO2613 mRNA, complete cds. [AF119888]	2.08746	0.00075329	0.000108412
A_32_P225345	C11orf88	chromosome 11 open reading frame 88 (C11orf88), transcript variant 1, mRNA [NM_2743]	2.08656	0.000108512	9.2977e-06
A_24_P268474			2.08652	0.000614378	8.34166e-05
A_24_P522075		H97628 yv93d3.s1 Soares melanocyte 2NbHM cDNA clone IMAGE:25277 3', mRNA sequence [H97628]	2.08618	4.18344e-05	2.71917e-06
A_32_P366909		cDNA FLJ43896 fis, clone TESTI49752. [AK125884]	2.08601	0.000279218	3.05018e-05
A_32_P526255	PNPLA1	patatin-like phospholipase domain containing 1 (PNPLA1), transcript variant 3, mRNA [NM_1145717]	2.08565	0.000755677	0.000108865
A_23_P74629	RPS27	ribosomal protein S27 (RPS27), mRNA [NM_13]	2.08359	0.000120401	1.06006e-05
A_24_P358538			2.08347	1.57612e-05	7.4562e-07
A_23_P142497	ANKLE1	ankyrin repeat and LEM domain containing 1 (ANKLE1), mRNA [NM_152363]	2.08313	4.50202e-05	2.99748e-06
A_23_P151624	REM2	RAS (RAD and GEM)-like GTP binding 2 (REM2), mRNA [NM_173527]	2.08221	1.96941e-06	7.2847e-09
A_24_P390909	PRX	periaxin (PRX), transcript variant 2, mRNA [NM_181882]	2.0808	0.000193928	1.93803e-05
A_32_P231463			2.08078	0.000343497	3.95483e-05
A_24_P117147	KIR3DL1	killer cell immunoglobulin-like receptor, three domains, long cytoplasmic tail, 1 (KIR3DL1), mRNA [NM_13289]	2.08072	5.7583e-05	4.11277e-06
A_23_P427634	ASB1	ankyrin repeat and SOCS box-containing 1 (ASB1), transcript variant 3, mRNA [NM_8871]	2.08025	0.000646539	8.91148e-05
A_23_P140527	FOXB1	forkhead box B1 (FOXB1), mRNA [NM_12182]	2.07836	7.03064e-05	5.29868e-06
A_24_P402784	SLC38A3	solute carrier family 38, member 3 (SLC38A3), mRNA [NM_6841]	2.07744	0.000392448	4.70072e-05
A_24_P377895	RAG1	recombination activating gene 1 (RAG1), mRNA [NM_448]	2.07582	3.34115e-05	2.0278e-06
A_24_P801381		ALU7_HUMAN (P39194) Alu subfamily SQ sequence contamination warning entry, partial (12%) [THC265828]	2.07569	0.000236841	2.47947e-05
A_24_P143127	GRIA3	glutamate receptor, ionotrophic, AMPA 3 (GRIA3), transcript variant 2, mRNA [NM_828]	2.07566	5.29811e-06	1.70445e-07
A_23_P145681	ACTL6B	actin-like 6B (ACTL6B), mRNA [NM_16188]	2.07562	0.000349842	4.04217e-05
A_23_P390576	SPATA9	cDNA FLJ75142 complete cds, highly similar to spermatogenesis associated 9 (SPATA9), transcriptvariant 1, mRNA. [AK292338]	2.07511	7.67097e-06	2.81877e-07
A_24_P40907	PPAPDC2	phosphatidic acid phosphatase type 2 domain containing 2 (PPAPDC2), mRNA [NM_23453]	2.07311	4.35029e-05	2.86469e-06
A_32_P5836		ALU1_HUMAN (P39188) Alu subfamily J sequence contamination warning entry, partial (19%) [THC2552983]	2.07276	0.000233753	2.43691e-05
A_32_P231641		NM_1292 oxidoreductase/ zinc ion binding {Arabidopsis thaliana} (exp=-1; wgp=; cg=), partial (7%) [THC2671299]	2.07267	0.000189578	1.88365e-05
A_24_P169864	FLJ4453	cDNA FLJ4453 fis, clone TESTI24133. [AK97772]	2.07189	0.000682372	9.55815e-05
A_23_P17562	ZNF341	zinc finger protein 341 (ZNF341), mRNA [NM_32819]	2.07152	1.11343e-05	4.75252e-07
A_23_P135589			2.06937	1.98257e-06	1.1073e-08
A_23_P91278	NFATC2	nuclear factor of activated T-cells, cytoplasmic, calcineurin-dependent 2 (NFATC2), transcript variant 2, mRNA [NM_17391]	2.06924	1.22403e-05	5.3825e-07
A_24_P582324		AA687366 nv62g5.s1 NCI_CGAP_GCB1 cDNA clone IMAGE:1234424 3' similar to contains Alu repetitive element;, mRNA sequence [AA687366]	2.06917	2.53254e-05	1.4204e-06
A_23_P51711	CELA2B	chymotrypsin-like elastase family, member 2B (CELA2B), mRNA [NM_15849]	2.06799	2.3508e-05	1.28372e-06
A_32_P110780			2.06795	0.000333026	3.80493e-05
A_24_P165545	TTLL1	tubulin tyrosine ligase-like family, member 1 (TTLL1), transcript variant 2, mRNA [NM_153254]	2.06747	4.47506e-05	2.97299e-06
A_32_P124238		Q16988_ARADI (Q16988) Fibroin-4 (Fragment), partial (6%) [THC25372]	2.06694	1.37251e-05	6.24246e-07
A_23_P385206	STX12	syntaxin 12 (STX12), mRNA [NM_177424]	2.06573	0.000265171	2.8593e-05
A_24_P206317	HDAC9	histone deacetylase 9 (HDAC9), transcript variant 2, mRNA [NM_58177]	2.06513	0.000183535	1.81317e-05
A_23_P309281	INSL3	insulin-like 3 (Leydig cell) (INSL3), mRNA [NM_5543]	2.06079	0.000527945	6.87088e-05
A_24_P911536		Human cathepsin B mRNA, 5' UTR variant. [U4429]	2.06049	2.40287e-05	1.32034e-06
A_24_P894303	LOC129449	PREDICTED: similar to hCG21971 (LOC129449), mRNA [XM_2345385]	2.05964	0.000300378	3.34711e-05
A_24_P73817	PRSS53	polyserase 3 (POL3S), mRNA [NM_13953]	2.05946	2.05015e-06	2.83189e-08
A_24_P119374	YLPM1	YLP motif containing 1 (YLPM1), mRNA [NM_19589]	2.0591	0.000137549	1.25288e-05
A_32_P104432	NCRNA87	non-protein coding RNA 87 (NCRNA87), non-coding RNA [NR_24493]	2.05624	9.25512e-05	7.53373e-06
A_23_P88262		mRNA for T cell receptor alpha variable 2, partial cds, clone: un 136. [AB3654]	2.05621	2.38289e-05	1.30646e-06
A_23_P16583	KIRREL2	kin of IRRE like 2 (Drosophila) (KIRREL2), transcript variant 1, mRNA [NM_32123]	2.05484	0.000250098	2.65184e-05
A_23_P116614	ME3	malic enzyme 3, NADP(+)-dependent, mitochondrial (ME3), nuclear gene encoding mitochondrial protein, transcript variant 2, mRNA [NM_114811]	2.05436	0.000285107	3.12608e-05
A_23_P59294	RREB1	ras responsive element binding protein 1 (RREB1), transcript variant 1, mRNA [NM_13699]	2.05387	2.2789e-06	3.99378e-08
A_23_P403991	TRPM8	transient receptor potential cation channel, subfamily M, member 8 (TRPM8), mRNA [NM_248]	2.05384	0.000134519	1.21743e-05
A_24_P560346		X-linked retinopathy protein {3' region, clone XEH.8c} [human, mRNA Partial, 39 nt]. [S58722]	2.05374	6.87544e-05	5.15662e-06
A_24_P811014		ym27h6.r1 Soares infant brain 1NIB cDNA clone IMAGE:4951 5', mRNA sequence [H15635]	2.05344	0.000158611	1.5003e-05
ETG05_36762		Unknown	2.05316	7.96362e-05	6.23826e-06
ETG10_234183		Unknown	2.05289	8.82034e-07	4.2107e-10
A_32_P69802	SLCO1A2	solute carrier organic anion transporter family, member 1A2 (SLCO1A2), transcript variant 1, mRNA [NM_134431]	2.0522	8.01711e-05	6.28797e-06
A_24_P62367	DLGAP1	discs, large (Drosophila) homolog-associated protein 1 (DLGAP1), transcript variant alpha, mRNA [NM_4746]	2.05145	5.52105e-05	3.90032e-06
A_24_P419053		mRNA for KIAA166 protein, partial cds. [AB51447]	2.05144	1.7579e-05	8.64554e-07
A_24_P541489	HAB1	H.sapiens B1 mRNA for mucin. [X83412]	2.05121	5.38355e-06	1.74897e-07
A_23_P52240	ADRB1	adrenergic, beta-1-, receptor (ADRB1), mRNA [NM_684]	2.05096	0.000330002	3.75832e-05
A_23_P370454	KCNAB3	potassium voltage-gated channel, shaker-related subfamily, beta member 3 (KCNAB3), mRNA [NM_4732]	2.05073	0.000541442	7.10056e-05
A_32_P5995			2.05031	0.000220503	2.27516e-05
A_23_P166431	C22orf24	chromosome 22 open reading frame 24 (C22orf24), mRNA [NM_15372]	2.05003	0.000918762	0.000140722
A_23_P20622	CDC14B	CDC14 cell division cycle 14 homolog B (S. cerevisiae) (CDC14B), transcript variant 2, mRNA [NM_33331]	2.04896	0.000199817	2.01163e-05
A_24_P918242			2.04797	9.64706e-05	7.93025e-06
A_23_P90280	PIAS4	protein inhibitor of activated STAT, 4 (PIAS4), mRNA [NM_15897]	2.04684	0.000140547	1.28636e-05
A_24_P198217	SNX15	sorting nexin 15 (SNX15), transcript variant B, mRNA [NM_147777]	2.04654	4.26127e-05	2.78741e-06
A_24_P937265		AW97513 EST387118 MAGE resequences, MAGN cDNA, mRNA sequence [AW97513]	2.04607	0.000447953	5.57297e-05
A_23_P95080	CTNND1	catenin (cadherin-associated protein), delta 1 (CTNND1), transcript variant 5, mRNA [NM_185461]	2.04496	0.000859489	0.000128673
A_24_P465697		, clone IMAGE:4214313, mRNA. [BC16656]	2.04315	1.14696e-05	4.94632e-07
A_32_P8825	LOC1129196	, clone IMAGE:64286, mRNA. [BC44253]	2.04219	9.21441e-06	3.69647e-07
A_32_P147990		cDNA FLJ13734 fis, clone PLACE3148. [AK23796]	2.04138	7.26492e-06	2.6236e-07
A_24_P468950		cDNA FLJ11377 fis, clone HEMBA1442. [AK21439]	2.0408	0.000292836	3.23729e-05
A_23_P386942	DIRAS1	DIRAS family, GTP-binding RAS-like 1 (DIRAS1), mRNA [NM_145173]	2.04065	0.000520815	6.75528e-05
A_23_P72001	PHYHD1	phytanoyl-CoA dioxygenase domain containing 1 (PHYHD1), transcript variant 2, mRNA [NM_174933]	2.04047	5.41771e-05	3.80095e-06
A_32_P178339			2.04006	2.53698e-05	1.4249e-06
A_24_P554040		UI-H-BI4-aox-c-11--UI.s1 NCI_CGAP_Sub8 cDNA clone IMAGE:386229 3', mRNA sequence [BF59345]	2.03994	1.66183e-05	7.97369e-07
A_23_P328145	FAM71D	family with sequence similarity 71, member D (FAM71D), mRNA [NM_173526]	2.0399	6.6026e-05	4.8829e-06
A_32_P211603			2.03959	7.86342e-06	2.91436e-07
A_23_P68851	KREMEN1	kringle containing transmembrane protein 1 (KREMEN1), transcript variant 3, mRNA [NM_13957]	2.03906	0.000842553	0.00012542
A_24_P928142		HSCGB32 normalized infant brain cDNA cDNA clone c-gb3 3', mRNA sequence [Z38565]	2.03796	4.03525e-05	2.59341e-06
A_24_P937107		clone DNA17577 LKHP9428 (UNQ9428) mRNA, complete cds. [AY358257]	2.03693	0.000546036	7.17409e-05
A_23_P46549	F13B	coagulation factor XIII, B polypeptide (F13B), mRNA [NM_1994]	2.03693	3.08108e-06	7.01174e-08
A_32_P25647		BX88949 Soares_testis_NHT cDNA clone IMAGp998O223514 ; IMAGE:1391853, mRNA sequence [BX88949]	2.03628	2.89041e-06	6.28823e-08
A_32_P341615	C9orf84	chromosome 9 open reading frame 84 (C9orf84), transcript variant 1, mRNA [NM_173521]	2.03623	2.43914e-05	1.35139e-06
A_24_P256840	LOC1128286	clone FLB8524 PRO23 mRNA, complete cds. [AF1386]	2.03536	0.000101583	8.51259e-06
A_24_P16702	C7orf41	chromosome 7 open reading frame 41 (C7orf41), mRNA [NM_152793]	2.03528	0.000214016	2.18688e-05
A_23_P411903	GLRA2	glycine receptor, alpha 2 (GLRA2), transcript variant 1, mRNA [NM_263]	2.0342	4.1019e-06	1.13937e-07
A_24_P681301	UBC	ubiquitin C (UBC), mRNA [NM_219]	2.03167	0.000187054	1.85265e-05
A_23_P159688	TBC1D25	TBC1 domain family, member 25 (TBC1D25), mRNA [NM_2536]	2.03144	0.000527827	6.86644e-05
A_24_P925808			2.03111	3.18081e-05	1.90595e-06
A_24_P6227	FAM12C	family with sequence similarity 12C (FAM12C), mRNA [NM_17848]	2.02849	4.1607e-05	2.69732e-06
A_23_P208132	BCL2	Human B-cell leukemia/lymphoma 2 (bcl-2) proto-oncogene mRNA encoding bcl-2-beta protein, complete cds. [M13995]	2.02789	0.000513882	6.63784e-05
A_23_P354288	FAM71A	family with sequence similarity 71, member A (FAM71A), mRNA [NM_15366]	2.02719	9.67405e-05	7.96275e-06
A_24_P275199	KCNC1	potassium voltage-gated channel, Shaw-related subfamily, member 1 (KCNC1), transcript variant A, mRNA [NM_1112741]	2.0271	3.79443e-06	1.01202e-07
A_24_P179351	TPT1	tumor protein, translationally-controlled 1 (TPT1), mRNA [NM_3295]	2.02671	0.000290773	3.21108e-05
A_24_P230502		cDNA clone IMAGE:61696, partial cds. [BC4362]	2.0259	0.000859222	0.000128612
A_24_P40094	ATCAY	ataxia, cerebellar, Cayman type (ATCAY), mRNA [NM_3364]	2.02522	0.000101372	8.48363e-06
A_23_P131990	VSX1	visual system homeobox 1 (VSX1), transcript variant 1, mRNA [NM_14588]	2.02383	0.000205733	2.08272e-05
A_23_P361544	CES8	carboxylesterase 8 (putative) (CES8), mRNA [NM_173815]	2.02366	0.000608603	8.23754e-05
A_23_P135315	ZBTB43	zinc finger and BTB domain containing 43 (ZBTB43), transcript variant 1, mRNA [NM_147]	2.0231	0.000821084	0.000121309
A_24_P208774	HYAL1	hyaluronoglucosaminidase 1 (HYAL1), transcript variant 2, mRNA [NM_153282]	2.02289	3.77678e-05	2.3795e-06
A_23_P207154	CSH2	chorionic somatomammotropin hormone 2 (CSH2), transcript variant 2, mRNA [NM_22644]	2.02162	1.98257e-06	1.69492e-08
A_24_P418239	RPS14	ribosomal protein S14 (RPS14), transcript variant 1, mRNA [NM_12571]	2.02103	0.000740481	0.000106046
A_32_P151851		BX1498 Soares_testis_NHT cDNA clone IMAGp998A14493, mRNA sequence [BX1498]	2.01828	9.21441e-06	3.69946e-07
A_23_P203577	RPL27A	ribosomal protein L27a (RPL27A), mRNA [NM_99]	2.01691	8.2066e-05	6.48652e-06
A_23_P167227	HADH	hydroxyacyl-Coenzyme A dehydrogenase (HADH), nuclear gene encoding mitochondrial protein, mRNA [NM_5327]	2.01679	8.09019e-05	6.36497e-06
A_32_P81674	LOC157627	hypothetical LOC157627 (LOC157627), non-coding RNA [NR_24281]	2.01624	9.61872e-06	3.90666e-07
A_23_P144929	RANBP3L	RAN binding protein 3-like (RANBP3L), transcript variant 2, mRNA [NM_145]	2.01403	0.000572002	7.61964e-05
A_24_P920409	EPM2A	truncated laforin isoform (EPM2A) mRNA, partial cds, alternatively spliced. [AF454494]	2.01354	0.000667944	9.29754e-05
A_24_P926462			2.01343	3.00962e-05	1.77166e-06
A_24_P935952		EST from clone 51788, 3' end. [AL357193]	2.01212	0.000184437	1.82359e-05
A_32_P146597			2.012	8.14348e-06	3.06374e-07
A_24_P282000	NUP21	nucleoporin 21kDa (NUP21), mRNA [NM_24923]	2.01161	8.41561e-05	6.67629e-06
A_23_P168443	EPHB4	EPH receptor B4 (EPHB4), mRNA [NM_4444]	2.01146	1.01691e-05	4.22422e-07
A_32_P74561		Putative POM121-like protein 1-like [Source:UniProtKB/Swiss-Prot;Acc:A6NNC1] [ENST36795]	2.01122	0.000443946	5.50008e-05
A_24_P66672	INTS1	integrator complex subunit 1 (INTS1), mRNA [NM_18453]	2.01072	0.000904002	0.000137691
A_24_P87114	USP3	ubiquitin specific peptidase 3 (USP3), mRNA [NM_32663]	2.009	0.000471515	5.95289e-05
A_24_P290153	COL4A5	collagen, type IV, alpha 5 (COL4A5), transcript variant 1, mRNA [NM_495]	2.00862	1.9678e-05	1.00774e-06
A_24_P376599	LOC1133319	PRO184 mRNA, complete cds. [AF13221]	2.00836	0.000880204	0.00013261
A_24_P76288			2.00807	0.000591734	7.94297e-05
A_24_P541831	NCRNA264	chromosome 1 open reading frame 5 (C1orf5), non-coding RNA [NR_26793]	2.00793	0.000135072	1.2244e-05
A_23_P52101	CYB5R1	cytochrome b5 reductase 1 (CYB5R1), mRNA [NM_16243]	2.00763	0.000457774	5.72371e-05
A_23_P101532	RPS11	ribosomal protein S11 (RPS11), mRNA [NM_115]	2.0069	8.14348e-06	3.06001e-07
A_23_P381351	CSH1	chorionic somatomammotropin hormone 1 (placental lactogen) (CSH1), transcript variant 1, mRNA [NM_1317]	2.00614	1.00025e-05	4.12581e-07
A_32_P824583		clone 158375, mRNA sequence. [AF27876]	2.00604	3.96336e-05	2.53383e-06
A_23_P431815	CD7	CD7 molecule (CD7), mRNA [NM_6137]	2.00556	0.000414999	5.0376e-05
A_23_P155828	TBC1D14	TBC1 domain family, member 14 (TBC1D14), transcript variant 1, mRNA [NM_2773]	2.0049	7.2576e-05	5.52272e-06
A_23_P132654	TLR9	toll-like receptor 9 (TLR9), transcript variant A, mRNA [NM_17442]	2.0044	5.18719e-05	3.59378e-06
A_24_P419388		PRO131 mRNA, partial cds. [AF116657]	2.00127	2.63869e-05	1.50001e-06
